# Supplementary material for: Genome-wide analyses disclose the distinctive HLA architecture and the pharmacogenetic landscape of the Somali population
Source: Sci Rep. 2020 Mar 27;10:5652. doi: 10.1038/s41598-020-62645-0 (PMC7101338; doi:10.1038/s41598-020-62645-0)
Supplement: Supplementary file 1 — Supplementary Information 1. [file 41598_2020_62645_MOESM1_ESM.xlsx]

## Sheet: Common SNPS
Supplementary table 1. 631 common clinically significant drug response alleles analyzed in 95 unrelated Somali individuals.
dbSNP_RS_ID	Associated_Gene	# AA	# AB	# BB	# NoCall	Allele_A	Allele_B	Ref_Allele	Alt_Allele	Alt-allele-frequency_Somalia	Alt-allele-frequency_1000genomes	Type	Level of evidence	Chemicals	phenotypes
rs445925	APOC1	2	34	59	0	A	G	G	A	0.2	0.0882 // 0.9118 // CEU /// 0.1031 // 0.8969 // CHB /// 0.0506 // 0.9494 // JPT /// 0.2841 // 0.7159 // YRI	Efficacy	3	hmg coa reductase inhibitors
rs2230808	ABCA1	39	45	11	0	T	C	T	C	0.352632	0.2000 // CEU /// 0.3969 // CHB /// 0.3034 // JPT /// 0.0682 // YRI	Efficacy	3	fenofibrate	Hypertriglyceridemia
rs9282564	ABCB1	95	0	0	0	T	C	T	C	0	0.9000 // 0.1000 // CEU /// 1.0000 // 0.0000 // CHB /// 1.0000 // 0.0000 // JPT /// 1.0000 // 0.0000 // YRI	Toxicity/ADR	3	morphine
rs72552784	ABCB1	0	0	95	0	T	C	C	T	0	0.0000 // 1.0000 // CEU /// 0.0000 // 1.0000 // CHB /// 0.0000 // 1.0000 // JPT /// 0.0000 // 1.0000 // YRI	Other	4	prazosin
rs1128503	ABCB1	8	46	41	0	A	G	A	G	0.673684	0.4529 // 0.5471 // CEU /// 0.7062 // 0.2938 // CHB /// 0.6011 // 0.3989 // JPT /// 0.1364 // 0.8636 // YRI	Other	3	phenytoin
rs3213619	ABCB1	76	17	2	0	A	G	A	G	0.110526	0.9706 // 0.0294 // CEU /// 0.9330 // 0.0670 // CHB /// 0.9382 // 0.0618 // JPT /// 0.9375 // 0.0625 // YRI	Toxicity/ADR	3	atenolol	Hypertension
rs1202283	ABCB4	2	12	81	0	A	G	G	A	0.0842105	0.6176 // 0.3824 // CEU /// 0.3351 // 0.6649 // CHB /// 0.4157 // 0.5843 // JPT /// 0.0000 // 1.0000 // YRI	Efficacy	3	imatinib	Gastrointestinal Stromal Tumors
rs17143212	ABCB5	1	7	87	0	T	C	C	T	0.0842105	0.0235 // CEU /// 0.0876 // CHB /// 0.0730 // JPT /// 0.0682 // YRI	Toxicity/ADR	3	haloperidol	Psychotic Disorders
rs119774	ABCC1	2	15	78	0	T	C	C	T	0.1	0.0706 // CEU /// 0.0052 // CHB /// 0.0000 // JPT /// 0.0000 // YRI	Efficacy	3	montelukast	Asthma
rs45511401	ABCC1	0	2	93	0	T	G	G	T	0.0105263	0.0588 // CEU /// 0.0000 // CHB /// 0.0000 // JPT /// 0.0000 // YRI	Toxicity/ADR	3	doxorubicin	Arrhythmias, Cardiac,Drug Toxicity,Lymphoma, Non-Hodgkin
rs28364006	ABCC1	95	0	0	0	A	G	A	G	0		Efficacy	3	methotrexate	Psoriasis
rs717620	ABCC2	0	12	83	0	T	C	C	T	0.0631579	0.1706 // CEU /// 0.2371 // CHB /// 0.2022 // JPT /// 0.0284 // YRI	Other	3	erythromycin
rs3740065	ABCC2	68	26	0	1	A	G	A	G	0.138298	0.1118 // CEU /// 0.2990 // CHB /// 0.3315 // JPT /// 0.2045 // YRI	Toxicity/ADR,Metabolism/PK	3	methotrexate	Leukemia, B-Cell, Acute
rs2273697	ABCC2	1	18	76	0	A	G	G	A	0.105263	0.2294 // CEU /// 0.1340 // CHB /// 0.1292 // JPT /// 0.2500 // YRI		3	talinolol
rs3740066	ABCC2	5	42	48	0	T	C	C	T	0.273684	0.3294 // CEU /// 0.2629 // CHB /// 0.2416 // JPT /// 0.1989 // YRI	Toxicity/ADR	3	irinotecan	Carcinoma, Non-Small-Cell Lung
rs4148416	ABCC3	3	26	66	0	T	C	C	T	0.168421	0.0353 // 0.9647 // CEU /// 0.1082 // 0.8918 // CHB /// 0.1011 // 0.8989 // JPT /// 0.2386 // 0.7614 // YRI	Efficacy	3	cisplatin,cyclophosphamide,doxorubicin,methotrexate,vincristine	Osteosarcoma
rs16950650	ABCC4	9	39	47	0	T	C	C	T	0.3	0.0000 // CEU /// 0.0155 // CHB /// 0.0056 // JPT /// 0.0966 // YRI	Efficacy	3	cisplatin,irinotecan	Carcinoma, Small Cell
rs1751034	ABCC4	45	34	16	0	T	C	C	T	0.652632	0.1647 // CEU /// 0.1959 // CHB /// 0.3483 // JPT /// 0.2614 // YRI	Metabolism/PK	2B	tenofovir	HIV,HIV Infections
rs2238472	ABCC6	0	21	74	0	T	C	C	T	0.110526	0.2588 // 0.7412 // CEU /// 0.1082 // 0.8918 // CHB /// 0.1742 // 0.8258 // JPT /// 0.0739 // 0.9261 // YRI	Toxicity/ADR	3	docetaxel,thalidomide	Prostatic Neoplasms
rs13137622	ABCG2	13	49	33	0	T	G	G	T	0.394737	0.2647 // 0.7353 // CEU /// 0.0052 // 0.9948 // CHB /// 0.0000 // 1.0000 // JPT /// 0.5114 // 0.4886 // YRI	Metabolism/PK	3	methotrexate	Osteosarcoma
rs4148155	ABCG2	90	5	0	0	A	G	A	G	0.0263158	0.8941 // 0.1059 // CEU /// 0.7010 // 0.2990 // CHB /// 0.6742 // 0.3258 // JPT /// 1.0000 // 0.0000 // YRI	Efficacy	4	allopurinol
rs12505410	ABCG2	60	33	2	0	T	G	T	G	0.194737	0.6412 // 0.3588 // CEU /// 0.7320 // 0.2680 // CHB /// 0.8427 // 0.1573 // JPT /// 0.9261 // 0.0739 // YRI	Efficacy	3	imatinib	Leukemia, Myelogenous, Chronic, BCR-ABL Positive
rs76979899	ABCG2	0	13	81	1	T	C	C	T	0.0691489	0.0706 // 0.9294 // CEU /// 0.2577 // 0.7423 // CHB /// 0.2921 // 0.7079 // JPT /// 0.0000 // 1.0000 // YRI	Efficacy	4	allopurinol
rs1061018	ABCG2	95	0	0	0	A	G	A	G	0	1.0000 // 0.0000 // CEU /// 1.0000 // 0.0000 // CHB /// 1.0000 // 0.0000 // JPT /// 1.0000 // 0.0000 // YRI	Other	4	dasatinib,imatinib,nilotinib
rs2231142	ABCG2	0	5	90	0	T	G	G	T	0.0263158	0.1059 // 0.8941 // CEU /// 0.2990 // 0.7010 // CHB /// 0.3258 // 0.6742 // JPT /// 0.0000 // 1.0000 // YRI	Efficacy	2A	rosuvastatin	Hypercholesterolemia,Myocardial Infarction
rs45605536	ABCG2	0	0	95	0	T	C	C	T	0	0.0118 // 0.9882 // CEU /// 0.0000 // 1.0000 // CHB /// 0.0000 // 1.0000 // JPT /// 0.0000 // 1.0000 // YRI	Other	4	dasatinib,imatinib
rs41282401	ABCG2	95	0	0	0	C	G	C	G	0	0.9941 // 0.0059 // CEU /// 1.0000 // 0.0000 // CHB /// 1.0000 // 0.0000 // JPT /// 1.0000 // 0.0000 // YRI	Other	4	dasatinib,imatinib,nilotinib
rs72552713	ABCG2	0	0	95	0	A	G	G	A	0	0.0000 // 1.0000 // CEU /// 0.0000 // 1.0000 // CHB /// 0.0169 // 0.9831 // JPT /// 0.0000 // 1.0000 // YRI	Metabolism/PK	4	sulfasalazine
rs495828	ABO	2	8	85	0	T	G	G	T	0.0631579	0.1941 // CEU /// 0.1392 // CHB /// 0.2528 // JPT /// 0.1591 // YRI	Toxicity/ADR	3	Ace Inhibitors, Plain
rs8176719	ABO	57	29	9	0	-	C	-	C	0.247368	0.3706 // CEU /// 0.3763 // CHB /// 0.4438 // JPT /// 0.2443 // YRI	Toxicity/ADR	3	hormonal contraceptives for systemic use
rs56392308	ABO	3	18	71	3	-	G	G	-	0.130435	0.1000 // CEU /// 0.0000 // CHB /// 0.0000 // JPT /// 0.0341 // YRI	Toxicity/ADR	3	hormonal contraceptives for systemic use
rs4343	ACE	52	34	9	0	A	G	G	A	0.726316	0.4706 // 0.5294 // CEU /// 0.7629 // 0.2371 // CHB /// 0.6124 // 0.3876 // JPT /// 0.7955 // 0.2045 // YRI	Efficacy	3	sildenafil	Erectile Dysfunction
rs2514036	ACY3	81	14	0	0	T	C	C	T	0.926316	0.7941 // 0.2059 // CEU /// 0.7732 // 0.2268 // CHB /// 0.7247 // 0.2753 // JPT /// 0.7386 // 0.2614 // YRI	Efficacy	3	bisoprolol	Hypertension
rs4702484	ADCY2	1	11	83	0	T	C	C	T	0.0684211	0.1294 // 0.8706 // CEU /// 0.2062 // 0.7938 // CHB /// 0.1742 // 0.8258 // JPT /// 0.0000 // 1.0000 // YRI	Efficacy	4	capecitabine	Colorectal Neoplasms
rs1967309	ADCY9	28	50	17	0	A	G	A	G	0.442105	0.4176 // 0.5824 // CEU /// 0.4124 // 0.5876 // CHB /// 0.3876 // 0.6124 // JPT /// 0.7045 // 0.2955 // YRI	Efficacy,Toxicity/ADR	3	dalcetrapib	Acute coronary syndrome
rs4961	ADD1	3	28	64	0	T	G	G	T	0.178947	0.2000 // 0.8000 // CEU /// 0.5412 // 0.4588 // CHB /// 0.5225 // 0.4775 // JPT /// 0.0284 // 0.9716 // YRI	Efficacy	2B	furosemide,spironolactone	Liver Cirrhosis
rs1947275	ADGRL3	14	44	37	0	T	C	T	C	0.621053	0.1588 // CEU /// 0.1804 // CHB /// 0.2022 // JPT /// 0.3239 // YRI	Efficacy	4	methylphenidate	Attention Deficit Disorder with Hyperactivity
rs1229984	ADH1B	0	2	93	0	T	C	T	C	0.989474	0.0176 // 0.9824 // CEU /// 0.7062 // 0.2938 // CHB /// 0.7416 // 0.2584 // JPT /// 0.0000 // 1.0000 // YRI	Metabolism/PK	3	ethanol
rs729147	ADH7	35	47	13	0	A	G	G	A	0.615789	0.7706 // 0.2294 // CEU /// 0.6753 // 0.3247 // CHB /// 0.8146 // 0.1854 // JPT /// 0.8580 // 0.1420 // YRI	Toxicity/ADR	3	anthracyclines and related substances
rs16851030	ADORA1	0	1	94	0	T	C	C	T	0.00526316	0.0294 // 0.9706 // CEU /// 0.3608 // 0.6392 // CHB /// 0.3315 // 0.6685 // JPT /// 0.1193 // 0.8807 // YRI	Toxicity/ADR	3	aspirin	Asthma
rs1800545	ADRA2A	13	36	46	0	A	G	G	A	0.326316	0.1176 // 0.8824 // CEU /// 0.1907 // 0.8093 // CHB /// 0.2753 // 0.7247 // JPT /// 0.2784 // 0.7216 // YRI	Efficacy	3	atenolol	Hypertrophy, Left Ventricular
rs4994	ADRB3	72	21	2	0	A	G	A	G	0.131579	0.1000 // CEU /// 0.1186 // CHB /// 0.2135 // JPT /// 0.0341 // YRI	Toxicity/ADR	3	olanzapine	Schizophrenia,Weight gain
rs11122576	AGT	94	0	0	1	T	C	T	C	0	0.1059 // CEU /// 0.3557 // CHB /// 0.4326 // JPT /// 0.0227 // YRI	Efficacy	4	amlodipine,chlorthalidone,lisinopril
rs5050	AGT	81	13	0	1	T	G	T	G	0.0691489	0.1588 // CEU /// 0.1237 // CHB /// 0.1798 // JPT /// 0.1250 // YRI	Toxicity/ADR	3	aspirin
rs5051	AGT	59	30	6	0	T	C	C	T	0.778947	0.4000 // CEU /// 0.2062 // CHB /// 0.1573 // JPT /// 0.0682 // YRI	Efficacy	3	atenolol	Hypertension
rs4410790	AHR	26	46	20	3	T	C	T	C	0.467391	0.4235 // CEU /// 0.3814 // CHB /// 0.3034 // JPT /// 0.4773 // YRI	Metabolism/PK	3	olanzapine	Psychotic Disorders
rs1130214	AKT1	2	37	56	0	A	C	C	A	0.215789	0.3059 // CEU /// 0.0825 // CHB /// 0.1461 // JPT /// 0.3920 // YRI	Efficacy	3	carboplatin,cisplatin	Lung Neoplasms
rs6151031	ALDH1A1	0	3	92	0	-	CTGGTGAGGAGAGAACC	-	CTGGTGAGGAGAGAACC	0.984211	0.0118 // CEU /// 0.0103 // CHB /// 0.0393 // JPT /// 0.0511 // YRI	Toxicity/ADR	3	carboplatin,cyclophosphamide,thiotepa
rs671	ALDH2	0	0	95	0	A	G	G	A	0	0.0000 // 1.0000 // CEU /// 0.1443 // 0.8557 // CHB /// 0.2303 // 0.7697 // JPT /// 0.0000 // 1.0000 // YRI	Other	3	heroin	Heroin Dependence
rs17602729	AMPD1	0	1	94	0	A	G	G	A	0.00526316	0.1059 // CEU /// 0.0000 // CHB /// 0.0000 // JPT /// 0.0000 // YRI	Toxicity/ADR	3	regadenoson
rs7118900	ANKK1	5	27	63	0	A	G	G	A	0.194737	0.1882 // 0.8118 // CEU /// 0.4330 // 0.5670 // CHB /// 0.3708 // 0.6292 // JPT /// 0.3977 // 0.6023 // YRI	Dosage	3	methadone	Heroin Dependence,Opioid-Related Disorders
rs1800497	ANKK1	11	34	50	0	A	G	G	A	0.294737	0.1941 // 0.8059 // CEU /// 0.4381 // 0.5619 // CHB /// 0.3652 // 0.6348 // JPT /// 0.3920 // 0.6080 // YRI	Toxicity/ADR	3	nemonapride	Schizophrenia
rs7968606	ANKS1B	0	13	82	0	T	C	C	T	0.0684211	0.1000 // 0.9000 // CEU /// 0.0876 // 0.9124 // CHB /// 0.2191 // 0.7809 // JPT /// 0.0966 // 0.9034 // YRI	Efficacy	3	amisulpride	Schizophrenia
rs55754655	AOX1	65	27	2	1	A	G	A	G	0.164894	0.8765 // 0.1235 // CEU /// 0.9897 // 0.0103 // CHB /// 1.0000 // 0.0000 // JPT /// 0.7443 // 0.2557 // YRI	Efficacy	3	azathioprine	Inflammatory Bowel Diseases
rs3213239	APLF	14	39	42	0	-	GGCC	-	GGCC	0.647368	0.4000 // 0.6000 // CEU /// 0.1237 // 0.8763 // CHB /// 0.0955 // 0.9045 // JPT /// 0.3295 // 0.6705 // YRI	Efficacy	3	Platinum compounds	Carcinoma, Non-Small-Cell Lung
rs662799	APOA5	55	34	6	0	A	G	G	A	0.757895	0.0824 // CEU /// 0.2629 // CHB /// 0.3427 // JPT /// 0.0966 // YRI	Efficacy	2B	atorvastatin,lovastatin,simvastatin	Hyperlipidemias
rs1367117	APOB	1	27	67	0	A	G	G	A	0.152632	0.3235 // 0.6765 // CEU /// 0.0928 // 0.9072 // CHB /// 0.0899 // 0.9101 // JPT /// 0.0795 // 0.9205 // YRI	Efficacy	3	irbesartan	Hypertension
rs676210	APOB	1	17	77	0	A	G	G	A	0.1	0.2176 // 0.7824 // CEU /// 0.7010 // 0.2990 // CHB /// 0.7022 // 0.2978 // JPT /// 0.1705 // 0.8295 // YRI	Efficacy	3	fenofibrate	Hypertriglyceridemia
rs7412	APOC1,APOE	0	12	83	0	T	C	C	T	0.0631579	0.0647 // 0.9353 // CEU /// 0.0979 // 0.9021 // CHB /// 0.0449 // 0.9551 // JPT /// 0.1080 // 0.8920 // YRI	Toxicity/ADR	3	ritonavir	HIV,HIV Infections,Hyperlipidemias,Hypertriglyceridemia
rs429358	APOC1,APOE,TOMM40	67	26	2	0	T	C	T	C	0.157895	0.8412 // 0.1588 // CEU /// 0.9021 // 0.0979 // CHB /// 0.9157 // 0.0843 // JPT /// 0.7898 // 0.2102 // YRI	Toxicity/ADR	3	Antivirals for treatment of HIV infections, combinations,ritonavir	HIV,HIV Infections,Hyperlipidemias
rs437943	ARAP2	10	46	39	0	T	C	T	C	0.652632	0.3471 // CEU /// 0.3763 // CHB /// 0.4944 // JPT /// 0.1591 // YRI	Efficacy	4	Tumor necrosis factor alpha (TNF-alpha) inhibitors	Arthritis, Rheumatoid
rs2781659	ARG1	9	36	50	0	A	G	A	G	0.715789	0.2824 // CEU /// 0.2887 // CHB /// 0.3652 // JPT /// 0.3295 // YRI	Efficacy	3	selective beta-2-adrenoreceptor agonists	Asthma
rs10994982	ARID5B	10	52	32	1	A	G	A	G	0.617021	0.4765 // 0.5235 // CEU /// 0.5206 // 0.4794 // CHB /// 0.5000 // 0.5000 // JPT /// 0.5739 // 0.4261 // YRI	Metabolism/PK	3	methotrexate	Precursor Cell Lymphoblastic Leukemia-Lymphoma
rs10821936	ARID5B	50	42	2	1	T	C	C	T	0.755319	0.6647 // 0.3353 // CEU /// 0.7010 // 0.2990 // CHB /// 0.6517 // 0.3483 // JPT /// 0.8068 // 0.1932 // YRI	Other	3	methotrexate	Precursor Cell Lymphoblastic Leukemia-Lymphoma
rs4948496	ARID5B	9	44	42	0	T	C	T	C	0.673684	0.5294 // 0.4706 // CEU /// 0.3711 // 0.6289 // CHB /// 0.3652 // 0.6348 // JPT /// 0.3068 // 0.6932 // YRI	Metabolism/PK	3	methotrexate	Precursor Cell Lymphoblastic Leukemia-Lymphoma
rs10490924	ARMS2	6	35	54	0	T	G	G	T	0.247368	0.2118 // CEU /// 0.4227 // CHB /// 0.4045 // JPT /// 0.2386 // YRI	Efficacy	3	bevacizumab	Macular Degeneration
rs4790694	ARRB2	44	43	8	0	A	C	A	C	0.310526	0.2000 // CEU /// 0.0670 // CHB /// 0.0787 // JPT /// 0.4205 // YRI	Toxicity/ADR	3	methamphetamine	Substance-Related Disorders
rs2071421	ARSA	57	31	7	0	T	C	T	C	0.236842	0.8412 // 0.1588 // CEU /// 0.8196 // 0.1804 // CHB /// 0.8371 // 0.1629 // JPT /// 0.6023 // 0.3977 // YRI	Efficacy	4	methylphenidate	Attention Deficit Disorder with Hyperactivity
rs10210302	ATG16L1	16	47	32	0	T	C	C	T	0.415789	0.4294 // CEU /// 0.4021 // CHB /// 0.2135 // JPT /// 0.2557 // YRI	Efficacy	3	adalimumab	Crohn Disease
rs1801516	ATM	0	5	90	0	A	G	G	A	0.0263158	0.1706 // 0.8294 // CEU /// 0.0155 // 0.9845 // CHB /// 0.0000 // 1.0000 // JPT /// 0.0000 // 1.0000 // YRI	Toxicity/ADR	3	cyclophosphamide,doxorubicin,fluorouracil	Breast Neoplasms
rs2227291	ATP7A	34	22	39	0	C	G	G	C	0.473684	0.2750 // 0.7250 // CEU /// 0.2736 // 0.7264 // CHB /// 0.2949 // 0.7051 // JPT /// 0.4444 // 0.5556 // YRI	Toxicity/ADR	3	docetaxel,thalidomide	Prostatic Neoplasms
rs4541111	AXIN2	2	32	61	0	A	C	C	A	0.189474	0.4824 // 0.5176 // CEU /// 0.3196 // 0.6804 // CHB /// 0.2921 // 0.7079 // JPT /// 0.1307 // 0.8693 // YRI	Efficacy	3	Platinum compounds	Carcinoma, Non-Small-Cell Lung
rs1803274	BCHE	0	9	84	2	T	C	C	T	0.0483871	0.1765 // 0.8235 // CEU /// 0.1598 // 0.8402 // CHB /// 0.2079 // 0.7921 // JPT /// 0.1364 // 0.8636 // YRI	Toxicity/ADR	3	succinylcholine	postanesthesia apnea
rs1799807	BCHE	91	3	0	1	T	C	T	C	0.0159574	1.0000 // 0.0000 // CEU /// 1.0000 // 0.0000 // CHB /// 1.0000 // 0.0000 // JPT /// 1.0000 // 0.0000 // YRI	Toxicity/ADR	3	succinylcholine	postanesthesia apnea
rs28933390	BCHE	0	0	93	2	A	C	C	A	0	0.0000 // 1.0000 // CEU /// 0.0000 // 1.0000 // CHB /// 0.0000 // 1.0000 // JPT /// 0.0000 // 1.0000 // YRI	Toxicity/ADR	4	succinylcholine
rs28933389	BCHE	0	0	95	0	A	G	G	A	0	0.0000 // 1.0000 // CEU /// 0.0000 // 1.0000 // CHB /// 0.0000 // 1.0000 // JPT /// 0.0000 // 1.0000 // YRI	Toxicity/ADR	4	succinylcholine
rs12050217	BDKRB1	48	41	6	0	A	G	A	G	0.278947	0.7647 // 0.2353 // CEU /// 0.6289 // 0.3711 // CHB /// 0.6404 // 0.3596 // JPT /// 0.8068 // 0.1932 // YRI	Efficacy	3	perindopril	Coronary Artery Disease
rs8012552	BDKRB2	26	43	25	1	T	C	C	T	0.505319	0.6588 // 0.3412 // CEU /// 0.5309 // 0.4691 // CHB /// 0.4607 // 0.5393 // JPT /// 0.4602 // 0.5398 // YRI	Toxicity/ADR	3	Ace Inhibitors, Plain	Cough,Hypertension
rs11030104	BDNF	79	15	1	0	A	G	A	G	0.0894737	0.7529 // 0.2471 // CEU /// 0.5103 // 0.4897 // CHB /// 0.6180 // 0.3820 // JPT /// 0.9886 // 0.0114 // YRI	Efficacy	3	antipsychotics	Schizophrenia
rs7103411	BDNF	69	24	2	0	T	C	C	T	0.852632	0.7412 // 0.2588 // CEU /// 0.5155 // 0.4845 // CHB /// 0.6236 // 0.3764 // JPT /// 0.9375 // 0.0625 // YRI	Efficacy	3	citalopram	Depressive Disorder, Major
rs6265	BDNF	0	3	92	0	T	C	C	T	0.0157895	0.2118 // 0.7882 // CEU /// 0.4897 // 0.5103 // CHB /// 0.3820 // 0.6180 // JPT /// 0.0057 // 0.9943 // YRI	Efficacy	3	paroxetine	Depressive Disorder, Major
rs209474	BRD2	58	31	6	0	A	G	A	G	0.226316	0.3941 // CEU /// 0.3505 // CHB /// 0.4831 // JPT /// 0.3068 // YRI	Efficacy	3	lithium	Bipolar Disorder
rs11212617	C11orf65	5	45	45	0	A	C	C	A	0.289474	0.4588 // CEU /// 0.3557 // CHB /// 0.3820 // JPT /// 0.1932 // YRI	Efficacy	2B	metformin	Diabetes Mellitus, Type 2
rs2277984	C3	18	41	36	0	T	C	C	T	0.405263	0.5647 // 0.4353 // CEU /// 0.5515 // 0.4485 // CHB /// 0.3989 // 0.6011 // JPT /// 0.4489 // 0.5511 // YRI	Toxicity/ADR	3	clozapine	Metabolic Syndrome
rs1517114	C8orf34	24	49	22	0	C	G	C	G	0.489474	0.3941 // 0.6059 // CEU /// 0.0722 // 0.9278 // CHB /// 0.1348 // 0.8652 // JPT /// 0.5000 // 0.5000 // YRI	Toxicity/ADR	2B	irinotecan	Carcinoma, Non-Small-Cell Lung
rs3849942	C9orf72	9	42	44	0	T	C	T	C	0.684211	0.2941 // 0.7059 // CEU /// 0.0670 // 0.9330 // CHB /// 0.0843 // 0.9157 // JPT /// 0.2159 // 0.7841 // YRI	Efficacy	4	Tumor necrosis factor alpha (TNF-alpha) inhibitors	Arthritis, Rheumatoid
rs774359	C9orf72	52	36	6	1	T	C	T	C	0.255319	0.3118 // CEU /// 0.0773 // CHB /// 0.0787 // JPT /// 0.1761 // YRI	Efficacy	3	Tumor necrosis factor alpha (TNF-alpha) inhibitors	Arthritis, Rheumatoid
rs1006737	CACNA1C	9	39	47	0	A	G	G	A	0.3	0.3824 // 0.6176 // CEU /// 0.0515 // 0.9485 // CHB /// 0.0787 // 0.9213 // JPT /// 0.6023 // 0.3977 // YRI	Toxicity/ADR	4	citalopram	Depressive Disorder, Major
rs1800559	CACNA1S	0	0	95	0	T	C	C	T	0		Toxicity/ADR	1A	desflurane,enflurane,halothane,isoflurane,methoxyflurane,sevoflurane,succinylcholine	Malignant Hyperthermia
rs7921977	CASP7	93	2	0	0	T	C	C	T	0.989474	0.2353 // CEU /// 0.1753 // CHB /// 0.1348 // JPT /// 0.0000 // YRI	Efficacy	3	docetaxel,gemcitabine,paclitaxel,Platinum compounds,vinorelbine	Carcinoma, Non-Small-Cell Lung
rs12415607	CASP7	8	45	42	0	A	C	C	A	0.321053	0.1941 // CEU /// 0.4278 // CHB /// 0.4607 // JPT /// 0.0852 // YRI	Efficacy	3	docetaxel,gemcitabine,paclitaxel,Platinum compounds,vinorelbine	Carcinoma, Non-Small-Cell Lung
rs6983267	CCAT2,CASC8	0	20	75	0	T	G	G	T	0.105263	0.4765 // CEU /// 0.3763 // CHB /// 0.2697 // JPT /// 0.0284 // YRI	Efficacy	3	Platinum compounds	Lung Neoplasms
rs746647	CCHCR1	28	47	20	0	A	G	A	G	0.457895	0.3176 // CEU /// 0.1443 // CHB /// 0.0449 // JPT /// 0.2216 // YRI	Toxicity/ADR	2B	nevirapine	HIV
rs1265112	CCHCR1	28	47	20	0	T	C	T	C	0.457895	0.3176 // CEU /// 0.1443 // CHB /// 0.0449 // JPT /// 0.2216 // YRI	Toxicity/ADR	3	nevirapine	HIV
rs130072	CCHCR1	0	5	90	0	T	C	C	T	0.0263158	0.0706 // CEU /// 0.0619 // CHB /// 0.0281 // JPT /// 0.0682 // YRI	Toxicity/ADR	3	nevirapine	HIV
rs9344	CCND1	12	44	39	0	A	G	G	A	0.357895	0.5471 // 0.4529 // CEU /// 0.5876 // 0.4124 // CHB /// 0.4944 // 0.5056 // JPT /// 0.1648 // 0.8352 // YRI	Efficacy	3	cetuximab	Colorectal Neoplasms
rs9901675	CD68	22	38	35	0	A	G	G	A	0.431579	0.0706 // 0.9294 // CEU /// 0.0309 // 0.9691 // CHB /// 0.0506 // 0.9494 // JPT /// 0.0341 // 0.9659 // YRI	Efficacy	4	methylphenidate	Attention Deficit Disorder with Hyperactivity
rs9901673	CD68	25	38	32	0	A	C	C	A	0.463158	0.2059 // 0.7941 // CEU /// 0.2474 // 0.7526 // CHB /// 0.1404 // 0.8596 // JPT /// 0.1193 // 0.8807 // YRI	Efficacy	4	methylphenidate	Attention Deficit Disorder with Hyperactivity
rs471760	CDA	2	25	68	0	A	G	G	A	0.152632	0.3294 // CEU /// 0.1031 // CHB /// 0.2247 // JPT /// 0.0341 // YRI	Toxicity/ADR	4	gemcitabine	Neutropenia,Pancreatic Neoplasms
rs60369023	CDA	0	0	95	0	A	G	G	A	0	0.0000 // CEU /// 0.0000 // CHB /// 0.0225 // JPT /// 0.0000 // YRI	Toxicity/ADR	3	gemcitabine	Neoplasms,Neutropenia
rs2072671	CDA	69	23	3	0	A	C	A	C	0.152632	0.3706 // CEU /// 0.1186 // CHB /// 0.1966 // JPT /// 0.0284 // YRI	Toxicity/ADR	3	cytarabine	Leukemia,Lymphoma
rs3215400	CDA	19	56	19	1	-	C	C	-	0.5	0.4647 // CEU /// 0.4948 // CHB /// 0.4213 // JPT /// 0.3352 // YRI	Toxicity/ADR	3	cytarabine
rs602950	CDA	70	23	2	0	A	G	A	G	0.142105	0.3294 // CEU /// 0.1186 // CHB /// 0.1966 // JPT /// 0.0284 // YRI	Toxicity/ADR	3	capecitabine	Neoplasms
rs2270777	CDK4	16	52	27	0	T	C	C	T	0.442105	0.4118 // 0.5882 // CEU /// 0.1392 // 0.8608 // CHB /// 0.0618 // 0.9382 // JPT /// 0.1534 // 0.8466 // YRI	Other	3	somatropin recombinant
rs6908425	CDKAL1	3	22	70	0	T	C	T	C	0.852632	0.1824 // 0.8176 // CEU /// 0.1959 // 0.8041 // CHB /// 0.2416 // 0.7584 // JPT /// 0.1761 // 0.8239 // YRI	Efficacy	3	Tumor necrosis factor alpha (TNF-alpha) inhibitors	Psoriasis
rs7754840	CDKAL1	18	48	29	0	C	G	G	C	0.442105	0.3235 // 0.6765 // CEU /// 0.4278 // 0.5722 // CHB /// 0.4101 // 0.5899 // JPT /// 0.6705 // 0.3295 // YRI	Efficacy	3	Dipeptidyl peptidase 4 (DPP-4) inhibitors	Diabetes Mellitus
rs7756992	CDKAL1	27	47	21	0	A	G	A	G	0.468421	0.7176 // 0.2824 // CEU /// 0.4948 // 0.5052 // CHB /// 0.5225 // 0.4775 // JPT /// 0.3693 // 0.6307 // YRI	Efficacy	3	Dipeptidyl peptidase 4 (DPP-4) inhibitors	Diabetes Mellitus
rs10757274	CDKN2B-AS1	38	42	15	0	A	G	A	G	0.378947	0.4588 // CEU /// 0.4639 // CHB /// 0.4944 // JPT /// 0.1477 // YRI	Toxicity/ADR	3	Antiinflammatory agents, non-steroids	Acute coronary syndrome
rs4799915	CELF4	11	44	40	0	T	C	C	T	0.347368	0.6353 // 0.3647 // CEU /// 0.7423 // 0.2577 // CHB /// 0.7584 // 0.2416 // JPT /// 0.2557 // 0.7443 // YRI	Toxicity/ADR	3	iloperidone	Acquired Long QT Syndrome (aLQTS)
rs646776	CELSR2	62	29	4	0	T	C	C	T	0.805263	0.7353 // 0.2647 // CEU /// 0.9536 // 0.0464 // CHB /// 0.9382 // 0.0618 // JPT /// 0.6932 // 0.3068 // YRI	Efficacy	3	hmg coa reductase inhibitors
rs993648	CERKL	26	50	19	0	T	C	C	T	0.536842	0.2529 // 0.7471 // CEU /// 0.3918 // 0.6082 // CHB /// 0.3820 // 0.6180 // JPT /// 0.7330 // 0.2670 // YRI	Toxicity/ADR	3	iloperidone	Acquired Long QT Syndrome (aLQTS)
rs13393173	CERS6	0	9	86	0	A	G	G	A	0.0473684	0.2706 // 0.7294 // CEU /// 0.0258 // 0.9742 // CHB /// 0.0169 // 0.9831 // JPT /// 0.0000 // 1.0000 // YRI	Efficacy	3	Tumor necrosis factor alpha (TNF-alpha) inhibitors	Arthritis, Rheumatoid
rs8192935	CES1	35	51	9	0	A	G	A	G	0.363158	0.2941 // CEU /// 0.2474 // CHB /// 0.1966 // JPT /// 0.2784 // YRI	Metabolism/PK	3	Dabigatran	Atrial Fibrillation
rs2307240	CES1	1	16	78	0	T	C	C	T	0.0947368	0.0529 // CEU /// 0.0567 // CHB /// 0.0337 // JPT /// 0.0284 // YRI	Efficacy	3	clopidogrel	Acute coronary syndrome
rs71647871	CES1	0	0	95	0	T	C	C	T	0	0.0059 // CEU /// 0.0000 // CHB /// 0.0000 // JPT /// 0.0000 // YRI	Efficacy	2B	clopidogrel
rs7187684	CES1P1	7	43	45	0	T	C	T	C	0.7	0.1235 // CEU /// 0.4433 // CHB /// 0.4944 // JPT /// 0.4545 // YRI	Toxicity/ADR	3	capecitabine	Drug Toxicity
rs3785161	CES1P1	83	11	1	0	A	C	A	C	0.0684211	0.2588 // CEU /// 0.2887 // CHB /// 0.1910 // JPT /// 0.0739 // YRI	Efficacy	3	clopidogrel	Coronary Disease
rs1532624	CETP	8	37	50	0	A	C	C	A	0.278947	0.4353 // 0.5647 // CEU /// 0.3196 // 0.6804 // CHB /// 0.2809 // 0.7191 // JPT /// 0.0852 // 0.9148 // YRI	Efficacy	2B	hmg coa reductase inhibitors	Hyperlipidemias
rs4783961	CETP	9	37	49	0	A	G	G	A	0.289474	0.5294 // 0.4706 // CEU /// 0.2371 // 0.7629 // CHB /// 0.2640 // 0.7360 // JPT /// 0.3977 // 0.6023 // YRI	Efficacy	3	fluvastatin	Hypercholesterolemia
rs13064411	CFAP44	92	3	0	0	A	G	A	G	0.0157895	0.8412 // 0.1588 // CEU /// 0.9175 // 0.0825 // CHB /// 0.9157 // 0.0843 // JPT /// 0.9886 // 0.0114 // YRI	Efficacy	3	hmg coa reductase inhibitors
rs800292	CFH	28	45	19	3	A	G	G	A	0.548913	0.2176 // CEU /// 0.3608 // CHB /// 0.4157 // JPT /// 0.1875 // YRI	Efficacy	3	bevacizumab
rs113993960	CFTR	0	0	95	0	-	CTT	CTT	-	0	0.0000 // 1.0000 // CEU /// 0.0000 // 1.0000 // CHB /// 0.0000 // 1.0000 // JPT /// 0.0114 // 0.9886 // YRI	Efficacy	1A	ivacaftor	Cystic Fibrosis
rs121909005	CFTR	95	0	0	0	T	G	T	G	0	1.0000 // 0.0000 // CEU /// 1.0000 // 0.0000 // CHB /// 1.0000 // 0.0000 // JPT /// 1.0000 // 0.0000 // YRI	Efficacy	1A	ivacaftor	Cystic Fibrosis
rs397508139	CFTR	0	0	95	0	A	T	T	A	0	0.0000 // 1.0000 // CEU /// 0.0000 // 1.0000 // CHB /// 0.0000 // 1.0000 // JPT /// 0.0000 // 1.0000 // YRI	Efficacy	4	ivacaftor	Cystic Fibrosis
rs397508435	CFTR	95	0	0	0	T	C	T	C	0	0.0000 // 1.0000 // CEU /// 0.0000 // 1.0000 // CHB /// 0.0000 // 1.0000 // JPT /// 0.0114 // 0.9886 // YRI	Efficacy	4	ivacaftor	Cystic Fibrosis
rs121909047	CFTR	0	0	95	0	A	C	C	A	0	1.0000 // 0.0000 // CEU /// 1.0000 // 0.0000 // CHB /// 1.0000 // 0.0000 // JPT /// 1.0000 // 0.0000 // YRI	Efficacy	4	lumacaftor	Cystic Fibrosis
rs77409459	CFTR	0	0	95	0	T	C	C	T	0	0.0000 // 1.0000 // CEU /// 0.0000 // 1.0000 // CHB /// 0.0000 // 1.0000 // JPT /// 0.0000 // 1.0000 // YRI	Efficacy	4	ivacaftor	Cystic Fibrosis
rs115545701	CFTR	0	0	95	0	T	C	C	T	0	0.0000 // 1.0000 // CEU /// 0.0000 // 1.0000 // CHB /// 0.0000 // 1.0000 // JPT /// 0.0114 // 0.9886 // YRI	Efficacy	1A	ivacaftor	Cystic Fibrosis
rs121908752	CFTR	95	0	0	0	T	G	T	G	0	1.0000 // 0.0000 // CEU /// 1.0000 // 0.0000 // CHB /// 1.0000 // 0.0000 // JPT /// 1.0000 // 0.0000 // YRI	Efficacy	1A	ivacaftor	Cystic Fibrosis
rs75527207	CFTR	0	0	95	0	A	G	G	A	0	0.0000 // 1.0000 // CEU /// 0.0000 // 1.0000 // CHB /// 0.0000 // 1.0000 // JPT /// 0.0000 // 1.0000 // YRI	Efficacy	1A	ivacaftor	Cystic Fibrosis
rs150212784	CFTR	95	0	0	0	T	G	T	G	0	1.0000 // 0.0000 // CEU /// 1.0000 // 0.0000 // CHB /// 1.0000 // 0.0000 // JPT /// 1.0000 // 0.0000 // YRI	Efficacy	1A	ivacaftor	Cystic Fibrosis
rs1800111	CFTR	0	0	95	0	C	G	G	C	0	0.0000 // 1.0000 // CEU /// 0.0000 // 1.0000 // CHB /// 0.0000 // 1.0000 // JPT /// 0.0000 // 1.0000 // YRI	Efficacy	4	ivacaftor	Cystic Fibrosis
rs34911792	CFTR	95	0	0	0	T	G	T	G	0	0.9882 // 0.0118 // CEU /// 1.0000 // 0.0000 // CHB /// 1.0000 // 0.0000 // JPT /// 1.0000 // 0.0000 // YRI	Efficacy	4	ivacaftor	Cystic Fibrosis
rs75541969	CFTR	0	0	95	0	C	G	G	C	0	0.0000 // 1.0000 // CEU /// 0.0000 // 1.0000 // CHB /// 0.0000 // 1.0000 // JPT /// 0.0000 // 1.0000 // YRI	Efficacy	1A	ivacaftor	Cystic Fibrosis
rs202179988	CFTR	0	0	95	0	T	C	C	T	0	0.0000 // 1.0000 // CEU /// 0.0000 // 1.0000 // CHB /// 0.0000 // 1.0000 // JPT /// 0.0057 // 0.9943 // YRI	Efficacy	1A	ivacaftor	Cystic Fibrosis
rs121909011	CFTR	0	0	95	0	T	C	C	T	0	0.0000 // 1.0000 // CEU /// 0.0000 // 1.0000 // CHB /// 0.0000 // 1.0000 // JPT /// 0.0057 // 0.9943 // YRI	Efficacy	3	ivacaftor	Cystic Fibrosis
rs368505753	CFTR	0	0	95	0	T	C	C	T	0	1.0000 // 0.0000 // CEU /// 1.0000 // 0.0000 // CHB /// 1.0000 // 0.0000 // JPT /// 1.0000 // 0.0000 // YRI	Efficacy	1A	ivacaftor	Cystic Fibrosis
rs74503330	CFTR	0	0	95	0	A	G	G	A	0	1.0000 // 0.0000 // CEU /// 1.0000 // 0.0000 // CHB /// 1.0000 // 0.0000 // JPT /// 1.0000 // 0.0000 // YRI	Efficacy	1A	ivacaftor	Cystic Fibrosis
rs397508442	CFTR	0	0	95	0	T	C	C	T	0	1.0000 // 0.0000 // CEU /// 1.0000 // 0.0000 // CHB /// 1.0000 // 0.0000 // JPT /// 1.0000 // 0.0000 // YRI	Efficacy	1A	ivacaftor	Cystic Fibrosis
rs74551128	CFTR	0	0	95	0	A	C	C	A	0	1.0000 // 0.0000 // CEU /// 1.0000 // 0.0000 // CHB /// 1.0000 // 0.0000 // JPT /// 1.0000 // 0.0000 // YRI	Efficacy	1A	ivacaftor	Cystic Fibrosis
rs121908753	CFTR	0	0	95	0	A	G	G	A	0	1.0000 // 0.0000 // CEU /// 1.0000 // 0.0000 // CHB /// 1.0000 // 0.0000 // JPT /// 1.0000 // 0.0000 // YRI	Efficacy	1A	ivacaftor	Cystic Fibrosis
rs121908757	CFTR	95	0	0	0	A	C	A	C	0	1.0000 // 0.0000 // CEU /// 1.0000 // 0.0000 // CHB /// 1.0000 // 0.0000 // JPT /// 1.0000 // 0.0000 // YRI	Efficacy	1A	ivacaftor	Cystic Fibrosis
rs186045772	CFTR	0	0	95	0	A	T	T	A	0	0.0000 // 1.0000 // CEU /// 0.0000 // 1.0000 // CHB /// 0.0000 // 1.0000 // JPT /// 0.0000 // 1.0000 // YRI	Efficacy	1A	ivacaftor	Cystic Fibrosis
rs193922525	CFTR	0	0	95	0	A	G	G	A	0	0.0000 // 1.0000 // CEU /// 0.0000 // 1.0000 // CHB /// 0.0000 // 1.0000 // JPT /// 0.0000 // 1.0000 // YRI	Efficacy	1A	ivacaftor	Cystic Fibrosis
rs121909041	CFTR	95	0	0	0	T	C	T	C	0	0.0000 // 1.0000 // CEU /// 0.0000 // 1.0000 // CHB /// 0.0000 // 1.0000 // JPT /// 0.0000 // 1.0000 // YRI		1A	ivacaftor	Cystic Fibrosis
rs121909013	CFTR	0	0	95	0	A	G	G	A	0	0.0000 // 1.0000 // CEU /// 0.0000 // 1.0000 // CHB /// 0.0000 // 1.0000 // JPT /// 0.0000 // 1.0000 // YRI	Efficacy	1A	ivacaftor	Cystic Fibrosis
rs397508510	CFTR	95	0	0	0	C	G	C	G	0	0.0000 // 1.0000 // CEU /// 0.0000 // 1.0000 // CHB /// 0.0000 // 1.0000 // JPT /// 0.0000 // 1.0000 // YRI	Efficacy	4	ivacaftor	Cystic Fibrosis
rs80282562	CFTR	0	0	95	0	A	G	G	A	0	0.0000 // 1.0000 // CEU /// 0.0000 // 1.0000 // CHB /// 0.0000 // 1.0000 // JPT /// 0.0000 // 1.0000 // YRI	Efficacy	1A	ivacaftor	Cystic Fibrosis
rs397508328	CFTR	95	0	0	0	A	G	A	G	0	0.0000 // 1.0000 // CEU /// 0.0000 // 1.0000 // CHB /// 0.0000 // 1.0000 // JPT /// 0.0000 // 1.0000 // YRI	Efficacy	4	ivacaftor	Cystic Fibrosis
rs113993959	CFTR	0	0	95	0	T	G	G	T	0	0.0000 // 1.0000 // CEU /// 0.0000 // 1.0000 // CHB /// 0.0000 // 1.0000 // JPT /// 0.0000 // 1.0000 // YRI	Efficacy	2A	ataluren	Cystic Fibrosis
rs77010898	CFTR	0	0	95	0	A	G	G	A	0	0.0000 // 1.0000 // CEU /// 0.0000 // 1.0000 // CHB /// 0.0000 // 1.0000 // JPT /// 0.0000 // 1.0000 // YRI	Efficacy	2A	ataluren	Cystic Fibrosis
rs397508256	CFTR	0	0	95	0	A	G	G	A	0	0.0000 // 1.0000 // CEU /// 0.0000 // 1.0000 // CHB /// 0.0000 // 1.0000 // JPT /// 0.0000 // 1.0000 // YRI	Efficacy	1A	ivacaftor	Cystic Fibrosis
rs3810950	CHAT	1	25	69	0	A	G	G	A	0.142105	0.2118 // 0.7882 // CEU /// 0.1186 // 0.8814 // CHB /// 0.2472 // 0.7528 // JPT /// 0.0000 // 1.0000 // YRI	Efficacy	4	olanzapine	Schizophrenia
rs3818822	CHIA	0	9	86	0	A	G	G	A	0.0473684	0.1059 // 0.8941 // CEU /// 0.1186 // 0.8814 // CHB /// 0.0449 // 0.9551 // JPT /// 0.2159 // 0.7841 // YRI	Toxicity/ADR	3	aspirin	aspirin-induced asthma
rs1051730	CHRNA3	3	22	70	0	A	G	G	A	0.147368	0.3824 // 0.6176 // CEU /// 0.0309 // 0.9691 // CHB /// 0.0169 // 0.9831 // JPT /// 0.1023 // 0.8977 // YRI	Toxicity/ADR	2B	nicotine
rs55781567	CHRNA5	52	35	8	0	C	G	C	G	0.268421	0.6000 // 0.4000 // CEU /// 0.9691 // 0.0309 // CHB /// 0.9831 // 0.0169 // JPT /// 0.7955 // 0.2045 // YRI	Toxicity/ADR	3	nicotine	Tobacco Use Disorder
rs1801133	CLCN6,MTHFR	0	4	91	0	A	G	G	A	0.0210526	0.3118 // CEU /// 0.4639 // CHB /// 0.3764 // JPT /// 0.1080 // YRI	Toxicity/ADR	3	antipsychotics	Schizophrenia
rs4562	CLDN7,ELP5	1	23	71	0	A	G	A	G	0.868421	0.4471 // CEU /// 0.3299 // CHB /// 0.3371 // JPT /// 0.0739 // YRI	Efficacy	4	methylphenidate	Attention Deficit Disorder with Hyperactivity
rs806368	CNR1	77	15	1	2	T	C	T	C	0.0913978	0.2529 // CEU /// 0.4794 // CHB /// 0.4944 // JPT /// 0.0739 // YRI	Other	3	cocaine	Cocaine-Related Disorders
rs6988229	COL22A1	8	42	45	0	T	C	C	T	0.305263	0.2471 // 0.7529 // CEU /// 0.0000 // 1.0000 // CHB /// 0.0112 // 0.9888 // JPT /// 0.6080 // 0.3920 // YRI	Efficacy	2B	salbutamol	Asthma
rs17135437	COL26A1	0	3	92	0	T	C	C	T	0.0157895	0.0000 // 1.0000 // CEU /// 0.0000 // 1.0000 // CHB /// 0.0000 // 1.0000 // JPT /// 0.1080 // 0.8920 // YRI	Toxicity/ADR	3	citalopram	Depressive Disorder, Major
rs4680	COMT	10	47	38	0	A	G	G	A	0.352632	0.4706 // 0.5294 // CEU /// 0.2938 // 0.7062 // CHB /// 0.2865 // 0.7135 // JPT /// 0.3125 // 0.6875 // YRI	Efficacy	2A	nicotine	Tobacco Use Disorder
rs5993883	COMT	18	51	26	0	T	G	T	G	0.542105	0.4529 // CEU /// 0.3763 // CHB /// 0.4719 // JPT /// 0.4716 // YRI	Efficacy	3	quetiapine	Schizophrenia
rs2274567	CR1	45	47	3	0	A	G	A	G	0.278947	0.1353 // CEU /// 0.1701 // CHB /// 0.2022 // JPT /// 0.2557 // YRI	Efficacy	3	eculizumab	paroxysmal nocturnal hemoglobinuria
rs255100	CRHR2	58	34	3	0	A	T	A	T	0.210526	0.3235 // CEU /// 0.3866 // CHB /// 0.3708 // JPT /// 0.0227 // YRI	Efficacy	3	salbutamol,selective beta-2-adrenoreceptor agonists	Asthma
rs2808630	CRP	65	26	4	0	T	C	C	T	0.821053	0.6941 // 0.3059 // CEU /// 0.7990 // 0.2010 // CHB /// 0.9045 // 0.0955 // JPT /// 0.8239 // 0.1761 // YRI	Efficacy	3	rosuvastatin	Coronary Disease
rs7387065	CSMD1	63	29	3	0	A	G	A	G	0.184211	0.6412 // 0.3588 // CEU /// 0.9124 // 0.0876 // CHB /// 0.8764 // 0.1236 // JPT /// 0.7500 // 0.2500 // YRI	Efficacy	3	hydrochlorothiazide	Essential hypertension
rs7588295	CSRNP3	90	5	0	0	A	G	A	G	0.0263158	0.9765 // 0.0235 // CEU /// 0.8763 // 0.1237 // CHB /// 0.9213 // 0.0787 // JPT /// 0.9148 // 0.0852 // YRI	Toxicity/ADR	3	Bisphosphonates	Osteonecrosis
rs983332	CSRP3	25	44	26	0	T	G	G	T	0.494737	0.2000 // CEU /// 0.3041 // CHB /// 0.3427 // JPT /// 0.2898 // YRI	Efficacy	3	Tumor necrosis factor alpha (TNF-alpha) inhibitors	Arthritis, Rheumatoid
rs6138150	CST5	70	23	0	2	T	C	T	C	0.123656	0.8235 // 0.1765 // CEU /// 0.6392 // 0.3608 // CHB /// 0.6573 // 0.3427 // JPT /// 0.8580 // 0.1420 // YRI	Efficacy	3	Tumor necrosis factor alpha (TNF-alpha) inhibitors	Arthritis, Rheumatoid
rs342293	CTB-30L5.1	55	35	5	0	C	G	C	G	0.236842	0.4529 // CEU /// 0.2165 // CHB /// 0.1629 // JPT /// 0.3239 // YRI	Efficacy	4	clopidogrel	Coronary Artery Disease
rs3087243	CTLA4	4	37	54	0	A	G	G	A	0.236842	0.4941 // 0.5059 // CEU /// 0.1907 // 0.8093 // CHB /// 0.2809 // 0.7191 // JPT /// 0.1989 // 0.8011 // YRI	Toxicity/ADR	3	Tumor necrosis factor alpha (TNF-alpha) inhibitors	Psoriasis
rs10997242	CTNNA3	48	44	3	0	T	C	T	C	0.263158	0.1235 // CEU /// 0.2938 // CHB /// 0.3090 // JPT /// 0.2727 // YRI	Efficacy	3	antidepressants	Depressive Disorder, Major
rs9469003	CYCSP5	54	36	5	0	T	C	T	C	0.242105	0.1412 // CEU /// 0.1856 // CHB /// 0.1629 // JPT /// 0.3011 // YRI	Toxicity/ADR	3	allopurinol	Epidermal Necrolysis, Toxic,severe cutaneous adverse reactions,Stevens-Johnson Syndrome
rs3099844	CYCSP5	0	17	78	0	A	C	C	A	0.0894737	0.1294 // CEU /// 0.0722 // CHB /// 0.0225 // JPT /// 0.1591 // YRI	Toxicity/ADR	3	allopurinol	drug reaction with eosinophilia and systemic symptoms,severe cutaneous adverse reactions,Stevens-Johnson Syndrome
rs1799998	CYP11B2	41	40	14	0	A	G	A	G	0.357895	0.5706 // 0.4294 // CEU /// 0.7371 // 0.2629 // CHB /// 0.6236 // 0.3764 // JPT /// 0.8466 // 0.1534 // YRI	Efficacy	3	benazepril,imidapril	Essential hypertension
rs727479	CYP19A1	46	38	9	2	A	C	C	A	0.698925	0.6471 // 0.3529 // CEU /// 0.7423 // 0.2577 // CHB /// 0.7416 // 0.2584 // JPT /// 0.7614 // 0.2386 // YRI	Efficacy	3	anastrozole	Breast Neoplasms
rs2236722	CYP19A1	95	0	0	0	A	G	A	G	0	1.0000 // 0.0000 // CEU /// 0.9639 // 0.0361 // CHB /// 0.9663 // 0.0337 // JPT /// 1.0000 // 0.0000 // YRI	Efficacy	4	capecitabine,fluorouracil	Neoplasm Metastasis
rs700518	CYP19A1	58	33	4	0	T	C	T	C	0.215789	0.4647 // 0.5353 // CEU /// 0.5052 // 0.4948 // CHB /// 0.6124 // 0.3876 // JPT /// 0.8807 // 0.1193 // YRI	Other	3	letrozole	Breast Neoplasms,Menopause
rs4646	CYP19A1	5	39	51	0	A	C	A	C	0.742105	0.2647 // 0.7353 // CEU /// 0.2887 // 0.7113 // CHB /// 0.2584 // 0.7416 // JPT /// 0.3295 // 0.6705 // YRI	Efficacy	2B	anastrozole,cyclophosphamide,docetaxel,doxorubicin,epirubicin,exemestane,fluorouracil,paclitaxel,radiotherapy,tamoxifen	Breast Neoplasms,Menopause
rs10046	CYP19A1	9	39	47	0	A	G	G	A	0.3	0.5294 // 0.4706 // CEU /// 0.5567 // 0.4433 // CHB /// 0.4663 // 0.5337 // JPT /// 0.1591 // 0.8409 // YRI	Other	3	hdl cholesterol,letrozole,triglycerides	Breast Neoplasms,Menopause
rs2472297	CYP1A1	0	0	95	0	T	C	C	T	0	0.2882 // 0.7118 // CEU /// 0.0000 // 1.0000 // CHB /// 0.0000 // 1.0000 // JPT /// 0.0000 // 1.0000 // YRI	Metabolism/PK	3	olanzapine	Psychotic Disorders
rs762551	CYP1A2	14	49	32	0	A	C	C	A	0.405263	0.7235 // 0.2765 // CEU /// 0.6443 // 0.3557 // CHB /// 0.5899 // 0.4101 // JPT /// 0.5455 // 0.4545 // YRI	Toxicity/ADR	3	leflunomide	Arthritis, Rheumatoid
rs2472304	CYP1A2	6	39	50	0	A	G	G	A	0.268421	0.6588 // 0.3412 // CEU /// 0.1134 // 0.8866 // CHB /// 0.1966 // 0.8034 // JPT /// 0.0114 // 0.9886 // YRI	Efficacy	3	paroxetine	Depressive Disorder, Major
rs72547517	CYP1A2	0	0	95	0	A	G	G	A	0		Other	4	clozapine
rs2248359	CYP24A1	27	49	19	0	T	C	C	T	0.542105	0.3941 // 0.6059 // CEU /// 0.3866 // 0.6134 // CHB /// 0.3989 // 0.6011 // JPT /// 0.6648 // 0.3352 // YRI	Metabolism/PK	3	deferasirox	beta-Thalassemia
rs56113850	CYP2A6	38	47	9	1	T	C	T	C	0.345745	0.3412 // 0.6588 // CEU /// 0.7320 // 0.2680 // CHB /// 0.6966 // 0.3034 // JPT /// 0.6761 // 0.3239 // YRI	Metabolism/PK	3	nicotine	Tobacco Use Disorder
rs28399454	CYP2A6	0	7	87	1	T	C	C	T	0.037234	0.0059 // 0.9941 // CEU /// 0.0000 // 1.0000 // CHB /// 0.0000 // 1.0000 // JPT /// 0.1591 // 0.8409 // YRI	Other	4	efavirenz	HIV
rs1801272	CYP2A6	94	1	0	0	A	T	A	T	0.00526316	0.9647 // 0.0353 // CEU /// 1.0000 // 0.0000 // CHB /// 1.0000 // 0.0000 // JPT /// 1.0000 // 0.0000 // YRI	Other	4	coumarin
rs28399468	CYP2A6	0	0	95	0	A	C	C	A	0	0.0000 // 1.0000 // CEU /// 0.0412 // 0.9588 // CHB /// 0.0281 // 0.9719 // JPT /// 0.0000 // 1.0000 // YRI	Other	4	nicotine
rs376817657	CYP2A6	0	0	95	0	T	C	C	T	0	0.0000 // 1.0000 // CEU /// 0.0000 // 1.0000 // CHB /// 0.0000 // 1.0000 // JPT /// 0.0000 // 1.0000 // YRI	Metabolism/PK	3	nicotine
rs3786547	CYP2B6	32	47	16	0	T	C	T	C	0.415789	0.7353 // 0.2647 // CEU /// 0.8247 // 0.1753 // CHB /// 0.7528 // 0.2472 // JPT /// 0.6307 // 0.3693 // YRI	Toxicity/ADR	3	nevirapine	HIV
rs12721655	CYP2B6	95	0	0	0	A	G	A	G	0	0.9941 // 0.0059 // CEU /// 1.0000 // 0.0000 // CHB /// 1.0000 // 0.0000 // JPT /// 1.0000 // 0.0000 // YRI	Efficacy	3	cyclophosphamide,doxorubicin	Breast Neoplasms
rs28399499	CYP2B6	95	0	0	0	T	C	T	C	0	1.0000 // 0.0000 // CEU /// 1.0000 // 0.0000 // CHB /// 1.0000 // 0.0000 // JPT /// 0.8977 // 0.1023 // YRI	Other	2A	nevirapine	HIV
rs4986893	CYP2C19	0	1	94	0	A	G	G	A	0.00526316	0.0000 // CEU /// 0.0464 // CHB /// 0.0618 // JPT /// 0.0000 // YRI	Efficacy,Toxicity/ADR	1A	clopidogrel	Acute coronary syndrome,Coronary Artery Disease
rs11188072	CYP2C19	0	17	78	0	T	C	C	T	0.0894737	0.2294 // CEU /// 0.0258 // CHB /// 0.0056 // JPT /// 0.2614 // YRI	Dosage	3	mephenytoin
rs1934951	CYP2C8	0	28	66	1	T	C	C	T	0.148936	0.1765 // CEU /// 0.3814 // CHB /// 0.4101 // JPT /// 0.3864 // YRI	Toxicity/ADR	3	Bisphosphonates,pamidronate,zoledronate	Multiple Myeloma,Osteonecrosis
rs10509681	CYP2C8	92	3	0	0	T	C	T	C	0.0157895	0.1235 // CEU /// 0.0000 // CHB /// 0.0000 // JPT /// 0.0000 // YRI	Metabolism/PK	2A	rosiglitazone
rs11572080	CYP2C8	0	0	94	1	T	C	C	T	0	0.1235 // CEU /// 0.0000 // CHB /// 0.0000 // JPT /// 0.0000 // YRI	Dosage	3	repaglinide
rs11572103	CYP2C8	0	4	91	0	A	T	T	A	0.0210526	0.0000 // CEU /// 0.0000 // CHB /// 0.0000 // JPT /// 0.1989 // YRI	Dosage	4	paclitaxel
rs9332131	CYP2C9	0	1	93	1	-	A	A	-	0.00531915	0.0000 // 1.0000 // CEU /// 0.0000 // 1.0000 // CHB /// 0.0000 // 1.0000 // JPT /// 0.0174 // 0.9826 // YRI	Other	3	phenytoin
rs4086116	CYP2C9	5	31	58	1	T	C	C	T	0.218085	0.1941 // 0.8059 // CEU /// 0.0825 // 0.9175 // CHB /// 0.0787 // 0.9213 // JPT /// 0.1818 // 0.8182 // YRI	Dosage	3	acenocoumarol
rs10509680	CYP2C9	0	2	93	0	T	G	G	T	0.0105263	0.0529 // 0.9471 // CEU /// 0.0412 // 0.9588 // CHB /// 0.0169 // 0.9831 // JPT /// 0.0000 // 1.0000 // YRI	Dosage	3	warfarin
rs1799853	CYP2C9	0	3	92	0	T	C	C	T	0.0157895	0.1412 // 0.8588 // CEU /// 0.0000 // 1.0000 // CHB /// 0.0000 // 1.0000 // JPT /// 0.0000 // 1.0000 // YRI	Dosage	1A	warfarin
rs72558187	CYP2C9	95	0	0	0	T	C	T	C	0	1.0000 // 0.0000 // CEU /// 1.0000 // 0.0000 // CHB /// 0.9944 // 0.0056 // JPT /// 1.0000 // 0.0000 // YRI	Metabolism/PK	3	irbesartan
rs1057910	CYP2C9	93	2	0	0	A	C	A	C	0.0105263	0.9471 // 0.0529 // CEU /// 0.9588 // 0.0412 // CHB /// 0.9775 // 0.0225 // JPT /// 1.0000 // 0.0000 // YRI	Dosage	1A	warfarin
rs28371685	CYP2C9	1	6	88	0	T	C	C	T	0.0421053	0.0000 // 1.0000 // CEU /// 0.0000 // 1.0000 // CHB /// 0.0000 // 1.0000 // JPT /// 0.0625 // 0.9375 // YRI	Dosage	3	warfarin	Atrial Fibrillation,Pulmonary Embolism,Stroke,Venous Thrombosis
rs28371686	CYP2C9	95	0	0	0	C	G	C	G	0	1.0000 // 0.0000 // CEU /// 1.0000 // 0.0000 // CHB /// 1.0000 // 0.0000 // JPT /// 0.9716 // 0.0284 // YRI	Dosage	2A	warfarin	Atrial Fibrillation,Pulmonary Embolism,Stroke,Venous Thrombosis
rs9332239	CYP2C9	0	0	95	0	T	C	C	T	0	0.0059 // 0.9941 // CEU /// 0.0000 // 1.0000 // CHB /// 0.0000 // 1.0000 // JPT /// 0.0000 // 1.0000 // YRI	Other	4	tolbutamide
rs2031920	CYP2E1	0	0	95	0	T	C	C	T	0	0.0647 // CEU /// 0.2371 // CHB /// 0.1910 // JPT /// 0.0000 // YRI	Toxicity/ADR	3	Drugs For Treatment Of Tuberculosis	Tuberculosis
rs305968	CYP2F1	32	46	17	0	A	G	G	A	0.578947	0.2941 // 0.7059 // CEU /// 0.2680 // 0.7320 // CHB /// 0.2472 // 0.7528 // JPT /// 0.5852 // 0.4148 // YRI	Toxicity/ADR	3	imatinib	Gastrointestinal Stromal Tumors
rs10741657	CYP2R1	3	30	62	0	A	G	A	G	0.810526	0.4118 // 0.5882 // CEU /// 0.3402 // 0.6598 // CHB /// 0.3708 // 0.6292 // JPT /// 0.2557 // 0.7443 // YRI	Efficacy	3	peginterferon alfa-2b,ribavirin	Hepatitis C, Chronic
rs12721627	CYP3A,CYP3A4	0	0	95	0	C	G	G	C	0	0.0000 // 1.0000 // CEU /// 0.0000 // 1.0000 // CHB /// 0.0169 // 0.9831 // JPT /// 0.0000 // 1.0000 // YRI	Dosage	3	paclitaxel	Carcinoma, Non-Small-Cell Lung,Neoplasms
rs4987161	CYP3A,CYP3A4	95	0	0	0	A	G	A	G	0		Other	4	nifedipine
rs3735451	CYP3A4	28	39	28	0	T	C	T	C	0.5	0.9235 // 0.0765 // CEU /// 0.6546 // 0.3454 // CHB /// 0.7022 // 0.2978 // JPT /// 0.1705 // 0.8295 // YRI	Toxicity/ADR	3	methadone	Heroin Dependence
rs4986910	CYP3A4	95	0	0	0	A	G	A	G	0	0.9882 // 0.0118 // CEU /// 1.0000 // 0.0000 // CHB /// 1.0000 // 0.0000 // JPT /// 1.0000 // 0.0000 // YRI	Efficacy	3	fluvastatin
rs28371759	CYP3A4	95	0	0	0	A	G	A	G	0	1.0000 // 0.0000 // CEU /// 1.0000 // 0.0000 // CHB /// 0.9831 // 0.0169 // JPT /// 1.0000 // 0.0000 // YRI	Other	3	cyclosporine	Kidney Transplantation
rs56324128	CYP3A4	0	0	95	0	T	C	C	T	0	0.0000 // 1.0000 // CEU /// 0.0000 // 1.0000 // CHB /// 0.0000 // 1.0000 // JPT /// 0.0000 // 1.0000 // YRI	Metabolism/PK	3	ticagrelor	Acute coronary syndrome
rs472660	CYP3A43	35	40	20	0	A	G	G	A	0.578947	0.1059 // 0.8941 // CEU /// 0.0155 // 0.9845 // CHB /// 0.0000 // 1.0000 // JPT /// 0.7443 // 0.2557 // YRI	Metabolism/PK	3	olanzapine	Schizophrenia
rs41303343	CYP3A5	95	0	0	0	-	A	-	A	0	1.0000 // 0.0000 // CEU /// 1.0000 // 0.0000 // CHB /// 1.0000 // 0.0000 // JPT /// 0.8580 // 0.1420 // YRI	Metabolism/PK	3	lumefantrine	Malaria
rs776746	CYP3A5	26	40	29	0	T	C	C	T	0.484211	0.0471 // CEU /// 0.3144 // CHB /// 0.2584 // JPT /// 0.1591 // YRI	Dosage,Metabolism/PK	3	carbamazepine	Epilepsy
rs4646450	CYP3A5,ZSCAN25	39	40	16	0	A	G	G	A	0.621053	0.1529 // 0.8471 // CEU /// 0.3196 // 0.6804 // CHB /// 0.2809 // 0.7191 // JPT /// 0.9886 // 0.0114 // YRI	Metabolism/PK	3	tacrolimus	Kidney Transplantation,liver transplantation
rs4646487	CYP4B1	0	36	59	0	T	C	C	T	0.189474	0.1706 // 0.8294 // CEU /// 0.1392 // 0.8608 // CHB /// 0.1966 // 0.8034 // JPT /// 0.2500 // 0.7500 // YRI	Toxicity/ADR	3	docetaxel,thalidomide	Prostatic Neoplasms
rs1060467	CYP4F11	56	31	8	0	A	G	A	G	0.247368	0.5529 // 0.4471 // CEU /// 0.7010 // 0.2990 // CHB /// 0.8596 // 0.1404 // JPT /// 0.8295 // 0.1705 // YRI	Dosage	3	warfarin
rs3093105	CYP4F2	43	43	9	0	A	C	A	C	0.321053	0.8588 // 0.1412 // CEU /// 0.9175 // 0.0825 // CHB /// 0.9326 // 0.0674 // JPT /// 0.7045 // 0.2955 // YRI	Metabolism/PK	4	vitamin e
rs2108622	CYP4F2	13	45	37	0	T	C	C	T	0.373684	0.2471 // 0.7529 // CEU /// 0.2165 // 0.7835 // CHB /// 0.2191 // 0.7809 // JPT /// 0.0568 // 0.9432 // YRI	Dosage	1A	warfarin	Hemorrhage,Intracranial Hemorrhages,Myocardial Infarction,Peripheral Vascular Diseases,Thromboembolism,venous thromboembolism
rs11141915	DAPK1	44	42	9	0	A	C	A	C	0.315789	0.2118 // CEU /// 0.4278 // CHB /// 0.3539 // JPT /// 0.3750 // YRI	Toxicity/ADR	4	gemcitabine	Neoplasms
rs1611131	DBH	71	21	3	0	A	G	A	G	0.142105	0.3118 // CEU /// 0.4536 // CHB /// 0.4101 // JPT /// 0.0909 // YRI	Toxicity/ADR	3	opioids	Opioid-Related Disorders
rs2306744	DCK	0	0	95	0	T	C	C	T	0	0.0118 // 0.9882 // CEU /// 0.1701 // 0.8299 // CHB /// 0.2191 // 0.7809 // JPT /// 0.0114 // 0.9886 // YRI	Efficacy	3	cytarabine,idarubicin	Leukemia, Myeloid, Acute
rs2734583	DDX39B,ATP6V1G2-DDX39B,SNORD117	92	2	1	0	A	G	A	G	0.0210526	0.1294 // CEU /// 0.0722 // CHB /// 0.0169 // JPT /// 0.1136 // YRI	Toxicity/ADR	3	allopurinol	drug reaction with eosinophilia and systemic symptoms,Stevens-Johnson Syndrome
rs1650697	DHFR	0	24	71	0	A	G	A	G	0.873684	0.2059 // 0.7941 // CEU /// 0.4175 // 0.5825 // CHB /// 0.2753 // 0.7247 // JPT /// 0.0511 // 0.9489 // YRI	Toxicity/ADR	3	pemetrexed	Carcinoma, Non-Small-Cell Lung,Mesothelioma
rs1105525	DHFR	0	10	85	0	T	C	C	T	0.0526316	0.1235 // 0.8765 // CEU /// 0.0722 // 0.9278 // CHB /// 0.0393 // 0.9607 // JPT /// 0.0341 // 0.9659 // YRI	Efficacy	3	methotrexate	Precursor Cell Lymphoblastic Leukemia-Lymphoma
rs3213422	DHODH	23	43	29	0	A	C	A	C	0.531579	0.4647 // 0.5353 // CEU /// 0.2835 // 0.7165 // CHB /// 0.2978 // 0.7022 // JPT /// 0.4943 // 0.5057 // YRI	Efficacy	4	leflunomide	Arthritis, Rheumatoid
rs77876672	DIAPH3	0	6	89	0	T	C	C	T	0.0315789	0.0647 // CEU /// 0.0000 // CHB /// 0.0000 // JPT /// 0.0057 // YRI	Efficacy	3	hydrochlorothiazide	Essential hypertension
rs2289310	DLG5	1	14	80	0	T	G	G	T	0.0842105	0.0176 // CEU /// 0.1856 // CHB /// 0.1966 // JPT /// 0.0284 // YRI	Efficacy	4	capecitabine,fluorouracil	Neoplasm Metastasis
rs2304429	DNMT3A	4	35	56	0	T	C	C	T	0.226316	0.5824 // 0.4176 // CEU /// 0.2784 // 0.7216 // CHB /// 0.3258 // 0.6742 // JPT /// 0.1080 // 0.8920 // YRI	Dosage	3	warfarin	heart valve replacement
rs6977820	DPP6	45	41	9	0	T	C	T	C	0.310526	0.2765 // 0.7235 // CEU /// 0.2629 // 0.7371 // CHB /// 0.3146 // 0.6854 // JPT /// 0.8807 // 0.1193 // YRI	Toxicity/ADR	2B	antipsychotics	Schizophrenia,tardive dyskinesia
rs72549309	DPYD	0	0	95	0	-	ATGA	ATGA	-	0		Other	1A	fluorouracil	Purine-Pyrimidine Metabolism, Inborn Errors
rs1801265	DPYD	34	47	13	1	A	G	G	A	0.611702	0.8294 // 0.1706 // CEU /// 0.9433 // 0.0567 // CHB /// 0.9494 // 0.0506 // JPT /// 0.5795 // 0.4205 // YRI	Toxicity/ADR	3	fluorouracil	Neoplasms
rs72549303	DPYD	0	0	95	0	-	G	G	-	0		Other	1A	fluorouracil	Purine-Pyrimidine Metabolism, Inborn Errors
rs12119882	DPYD	91	4	0	0	A	G	A	G	0.0210526	0.0941 // CEU /// 0.3093 // CHB /// 0.3371 // JPT /// 0.0000 // YRI	Toxicity/ADR	3	capecitabine	Hyperbilirubinemia,Neoplasms
rs1801160	DPYD	0	8	87	0	T	C	C	T	0.0421053	0.0647 // CEU /// 0.0000 // CHB /// 0.0112 // JPT /// 0.0170 // YRI	Toxicity/ADR,Metabolism/PK	3	capecitabine,fluorouracil,s 1 (combination)	Neoplasms
rs2297595	DPYD	87	8	0	0	T	C	T	C	0.0421053	0.0882 // CEU /// 0.0052 // CHB /// 0.0056 // JPT /// 0.0114 // YRI	Toxicity/ADR,Metabolism/PK	3	capecitabine,fluorouracil,Pyrimidine analogues,s 1 (combination)	Neoplasms
rs115232898	DPYD	95	0	0	0	T	C	T	C	0	0.0000 // CEU /// 0.0000 // CHB /// 0.0000 // JPT /// 0.0455 // YRI	Toxicity/ADR	1A	fluorouracil	Neoplasms
rs1801266	DPYD	0	0	95	0	A	G	G	A	0		Other	1A	fluorouracil	Purine-Pyrimidine Metabolism, Inborn Errors
rs1801268	DPYD	0	0	95	0	A	C	C	A	0		Other	1A	fluorouracil
rs67376798	DPYD	0	0	95	0	A	T	T	A	0	0.0176 // CEU /// 0.0000 // CHB /// 0.0000 // JPT /// 0.0000 // YRI	Toxicity/ADR,Metabolism/PK	1A	capecitabine,fluorouracil,Pyrimidine analogues,tegafur	Neoplasms
rs1801158	DPYD	0	0	95	0	T	C	C	T	0	0.0176 // CEU /// 0.0000 // CHB /// 0.0000 // JPT /// 0.0000 // YRI	Toxicity/ADR	3	capecitabine,fluorouracil	Neoplasms
rs1801159	DPYD	66	27	2	0	T	C	T	C	0.163158	0.1235 // CEU /// 0.2680 // CHB /// 0.2528 // JPT /// 0.1420 // YRI	Efficacy,Toxicity/ADR,Metabolism/PK	3	capecitabine,fluorouracil,Pyrimidine analogues,tegafur	Neoplasms
rs72549306	DPYD	0	0	95	0	A	C	C	A	0		Other	4	fluorouracil	Breast Neoplasms
rs3918290	DPYD	0	0	95	0	T	C	C	T	0	0.0059 // CEU /// 0.0000 // CHB /// 0.0000 // JPT /// 0.0000 // YRI	Toxicity/ADR,Metabolism/PK	1A	capecitabine,fluorouracil,Pyrimidine analogues,tegafur	Neoplasms
rs2669429	DPYS	56	38	1	0	A	G	A	G	0.210526	0.4176 // CEU /// 0.3299 // CHB /// 0.3764 // JPT /// 0.1989 // YRI	Toxicity/ADR	3	atenolol	Hyperglycemia,Hypertension
rs4532	DRD1	81	13	1	0	T	C	C	T	0.921053	0.4412 // CEU /// 0.1443 // CHB /// 0.1404 // JPT /// 0.0568 // YRI	Toxicity/ADR	3	dextroamphetamine,methylphenidate	Attention Deficit Disorder with Hyperactivity
rs167771	DRD3	12	33	49	1	A	G	G	A	0.303191	0.8235 // 0.1765 // CEU /// 0.8299 // 0.1701 // CHB /// 0.8258 // 0.1742 // JPT /// 0.1136 // 0.8864 // YRI	Toxicity/ADR	3	risperidone	Bipolar Disorder,Schizophrenia
rs9981861	DSCAM	23	45	27	0	T	C	T	C	0.521053	0.4294 // CEU /// 0.1753 // CHB /// 0.2360 // JPT /// 0.2614 // YRI	Efficacy	3	carboplatin,paclitaxel	Carcinoma, Non-Small-Cell Lung,Neoplasms
rs881152	DUSP1	4	24	67	0	A	G	G	A	0.168421	0.3000 // CEU /// 0.0464 // CHB /// 0.1180 // JPT /// 0.2216 // YRI	Efficacy	3	salbutamol	Asthma
rs716274	DYNC2H1	17	46	32	0	A	G	A	G	0.578947	0.4000 // CEU /// 0.2010 // CHB /// 0.2865 // JPT /// 0.4034 // YRI	Toxicity/ADR	2B	etoposide,Platinum compounds
rs310786	E2F7	91	3	0	1	T	C	C	T	0.984043	0.8765 // 0.1235 // CEU /// 0.5515 // 0.4485 // CHB /// 0.5562 // 0.4438 // JPT /// 0.9205 // 0.0795 // YRI	Toxicity/ADR	3	tamoxifen	Breast Neoplasms
rs11155012	ECT2L	3	29	63	0	A	G	G	A	0.184211	0.2706 // CEU /// 0.1082 // CHB /// 0.1124 // JPT /// 0.0625 // YRI	Efficacy	3	anthracyclines and related substances	Breast Neoplasms
rs5370	EDN1	6	20	69	0	T	G	G	T	0.168421	0.2294 // CEU /// 0.2887 // CHB /// 0.2865 // JPT /// 0.1648 // YRI	Toxicity/ADR	3	muraglitazar	Diabetes Mellitus,Edema,Hyperlipidemias
rs4444903	EGF	4	29	62	0	A	G	A	G	0.805263	0.6000 // 0.4000 // CEU /// 0.3093 // 0.6907 // CHB /// 0.2753 // 0.7247 // JPT /// 0.2727 // 0.7273 // YRI	Efficacy	2B	cetuximab	Colorectal Neoplasms,Rectal Neoplasms
rs11506105	EGFR	15	52	28	0	A	G	A	G	0.568421	0.4294 // 0.5706 // CEU /// 0.5619 // 0.4381 // CHB /// 0.6742 // 0.3258 // JPT /// 0.3352 // 0.6648 // YRI	Efficacy	3	peginterferon alfa-2a,peginterferon alfa-2b,ribavirin	Hepatitis C, Chronic
rs121434569	EGFR	0	0	95	0	T	C	C	T	0	0.0000 // 1.0000 // CEU /// 0.0000 // 1.0000 // CHB /// 0.0000 // 1.0000 // JPT /// 0.0000 // 1.0000 // YRI	Efficacy	2A	erlotinib,gefitinib	Carcinoma, Non-Small-Cell Lung
rs712829	EGFR	2	40	53	0	T	G	G	T	0.231579	0.2765 // 0.7235 // CEU /// 0.0464 // 0.9536 // CHB /// 0.0787 // 0.9213 // JPT /// 0.4318 // 0.5682 // YRI	Toxicity/ADR	3	erlotinib	Neoplasms
rs712830	EGFR	0	4	91	0	A	C	A	C	0.978947	0.2294 // 0.7706 // CEU /// 0.0103 // 0.9897 // CHB /// 0.0056 // 0.9944 // JPT /// 0.0625 // 0.9375 // YRI	Toxicity/ADR	3	cetuximab,irinotecan,leucovorin,tegafur	Colorectal Neoplasms
rs4982133	EGLN3-AS1 ,LOC102724945	1	15	77	2	A	C	A	C	0.908602	0.3647 // CEU /// 0.0000 // CHB /// 0.0000 // JPT /// 0.1250 // YRI	Efficacy	4	methotrexate	Arthritis, Rheumatoid
rs652888	EHMT2	78	16	1	0	A	G	A	G	0.0947368	0.2000 // CEU /// 0.2165 // CHB /// 0.0618 // JPT /// 0.3580 // YRI	Toxicity/ADR	3	Antithyroid Preparations	Agranulocytosis
rs2412459	EIF2AK4	57	32	6	0	T	C	C	T	0.768421	0.9235 // 0.0765 // CEU /// 0.5412 // 0.4588 // CHB /// 0.5730 // 0.4270 // JPT /// 0.8352 // 0.1648 // YRI	Efficacy	4	olanzapine,quetiapine,risperidone,ziprasidone	Schizophrenia
rs3740556	EIF3A	0	0	95	0	A	G	G	A	0	0.0000 // CEU /// 0.0052 // CHB /// 0.0056 // JPT /// 0.0000 // YRI	Efficacy	3	carboplatin,cisplatin	Lung Neoplasms
rs2612091	ENOSF1	69	23	3	0	T	C	C	T	0.847368	0.4882 // 0.5118 // CEU /// 0.6907 // 0.3093 // CHB /// 0.6854 // 0.3146 // JPT /// 0.8352 // 0.1648 // YRI	Toxicity/ADR	3	capecitabine	Neoplasms
rs1051740	EPHX1	46	41	8	0	T	C	T	C	0.305263	0.7353 // 0.2647 // CEU /// 0.5876 // 0.4124 // CHB /// 0.5337 // 0.4663 // JPT /// 0.9091 // 0.0909 // YRI	Dosage	2B	carbamazepine	Epilepsy
rs2234922	EPHX1	59	33	3	0	A	G	A	G	0.205263	0.8000 // 0.2000 // CEU /// 0.9175 // 0.0825 // CHB /// 0.8764 // 0.1236 // JPT /// 0.6193 // 0.3807 // YRI	Dosage	2B	carbamazepine	Epilepsy
rs13181	ERCC2	61	30	4	0	T	G	T	G	0.2	0.3471 // CEU /// 0.1031 // CHB /// 0.0730 // JPT /// 0.1875 // YRI	Efficacy,Toxicity/ADR	3	fluorouracil,leucovorin,oxaliplatin	Colorectal Neoplasms
rs352428	EXTL3	1	26	68	0	A	G	A	G	0.852632	0.1412 // CEU /// 0.1237 // CHB /// 0.1124 // JPT /// 0.0000 // YRI	Efficacy	3	citalopram,escitalopram	Depressive Disorder, Major
rs2289252	F11	2	25	68	0	T	C	C	T	0.152632	0.3941 // 0.6059 // CEU /// 0.2990 // 0.7010 // CHB /// 0.3090 // 0.6910 // JPT /// 0.2386 // 0.7614 // YRI	Toxicity/ADR	3	hormonal contraceptives for systemic use
rs1801020	F12	20	50	25	0	A	G	A	G	0.526316	0.1824 // 0.8176 // CEU /// 0.7113 // 0.2887 // CHB /// 0.6966 // 0.3034 // JPT /// 0.5568 // 0.4432 // YRI	Efficacy	3	Enzymes	Stroke
rs5985	F13A1	1	18	76	0	A	C	C	A	0.105263	0.1941 // 0.8059 // CEU /// 0.0000 // 1.0000 // CHB /// 0.0000 // 1.0000 // JPT /// 0.1477 // 0.8523 // YRI	Efficacy	3	aspirin
rs1799963	F2	0	0	95	0	A	G	G	A	0	0.0000 // 1.0000 // CEU /// 0.0000 // 1.0000 // CHB /// 0.0000 // 1.0000 // JPT /// 0.0000 // 1.0000 // YRI	Toxicity/ADR	3	hormonal contraceptives for systemic use	Stroke,Venous Thrombosis
rs6025	F5	0	0	95	0	T	C	C	T		0.0294 // CEU /// 0.0000 // CHB /// 0.0000 // JPT /// 0.0000 // YRI	Toxicity/ADR	2A	hormonal contraceptives for systemic use	Thrombosis
rs324420	FAAH	9	35	51	0	A	C	C	A	0.278947	0.1824 // 0.8176 // CEU /// 0.1392 // 0.8608 // CHB /// 0.1966 // 0.8034 // JPT /// 0.4375 // 0.5625 // YRI	Other	3	methamphetamine	Substance-Related Disorders
rs2241883	FABP1	43	43	9	0	T	C	T	C	0.321053	0.6529 // 0.3471 // CEU /// 0.8505 // 0.1495 // CHB /// 0.7416 // 0.2584 // JPT /// 0.8523 // 0.1477 // YRI	Efficacy	3	fenofibrate	Hypertriglyceridemia
rs757978	FARP2	7	25	63	0	T	C	C	T	0.205263	0.1471 // 0.8529 // CEU /// 0.0155 // 0.9845 // CHB /// 0.0730 // 0.9270 // JPT /// 0.0909 // 0.9091 // YRI	Efficacy	4	methylphenidate	Attention Deficit Disorder with Hyperactivity
rs10782001	FBXL19	37	41	17	0	A	G	G	A	0.605263	0.7000 // 0.3000 // CEU /// 0.9691 // 0.0309 // CHB /// 0.8876 // 0.1124 // JPT /// 0.1818 // 0.8182 // YRI	Toxicity/ADR	3	Tumor necrosis factor alpha (TNF-alpha) inhibitors	Psoriasis
rs11587213	FCER1G	82	12	1	0	A	G	A	G	0.0736842	0.2176 // CEU /// 0.0670 // CHB /// 0.1517 // JPT /// 0.0852 // YRI	Toxicity/ADR	3	aspirin	Asthma
rs1801274	FCGR2A	22	48	25	0	A	G	A	G	0.515789	0.5235 // 0.4765 // CEU /// 0.6753 // 0.3247 // CHB /// 0.8034 // 0.1966 // JPT /// 0.4716 // 0.5284 // YRI	Efficacy	2B	trastuzumab	Breast Neoplasms
rs351855	FGFR4	7	45	43	0	A	G	G	A	0.310526	0.2824 // 0.7176 // CEU /// 0.4536 // 0.5464 // CHB /// 0.4607 // 0.5393 // JPT /// 0.1136 // 0.8864 // YRI	Efficacy	3	cyclophosphamide,fluorouracil,methotrexate	Breast Neoplasms
rs49411	FHIT	28	49	18	0	T	C	T	C	0.447368	0.4765 // 0.5235 // CEU /// 0.4330 // 0.5670 // CHB /// 0.4551 // 0.5449 // JPT /// 0.6136 // 0.3864 // YRI	Efficacy	3	antidepressants	Depressive Disorder, Major
rs12720462	FMO1	5	28	62	0	A	C	C	A	0.2	0.1000 // CEU /// 0.2938 // CHB /// 0.2303 // JPT /// 0.1591 // YRI	Other	3	olanzapine
rs2266782	FMO3	28	46	21	0	A	G	G	A	0.536842	0.4176 // CEU /// 0.1907 // CHB /// 0.1966 // JPT /// 0.4659 // YRI	Other	3	itopride
rs1736557	FMO3	1	10	84	0	A	G	G	A	0.0631579	0.0824 // CEU /// 0.2680 // CHB /// 0.1461 // JPT /// 0.0341 // YRI	Efficacy	3	rosuvastatin
rs2266780	FMO3	88	7	0	0	A	G	A	G	0.0368421	0.2353 // CEU /// 0.1701 // CHB /// 0.1742 // JPT /// 0.0114 // YRI	Other	3	olanzapine
rs61734430	FOLR3	0	0	95	0	T	C	C	T	0	0.0353 // 0.9647 // CEU /// 0.0000 // 1.0000 // CHB /// 0.0000 // 1.0000 // JPT /// 0.0000 // 1.0000 // YRI	Efficacy	3	pemetrexed	Carcinoma, Non-Small-Cell Lung,Mesothelioma
rs9939609	FTO	18	55	22	0	A	T	T	A	0.478947	0.4353 // CEU /// 0.1598 // CHB /// 0.1742 // JPT /// 0.4602 // YRI	Efficacy	3	interferon alfa-2a, recombinant,interferon alfa-2b, recombinant,ribavirin	Hepatitis C, Chronic,HIV
rs1050828	G6PD	0	0	95	0	T	C	C	T	0	0.0000 // CEU /// 0.0000 // CHB /// 0.0000 // JPT /// 0.1667 // YRI	Toxicity/ADR	1B	chlorproguanil,dapsone	Malaria
rs5030868	G6PD	0	0	95	0	A	G	G	A	0	0.0000 // CEU /// 0.0000 // CHB /// 0.0000 // JPT /// 0.0000 // YRI	Toxicity/ADR	4	glibenclamide	Diabetes Mellitus, Type 2
rs3810651	GABRQ	50	11	34	0	A	T	T	A	0.584211	0.3750 // CEU /// 0.3302 // CHB /// 0.2949 // JPT /// 0.2889 // YRI	Efficacy	3	venlafaxine	Depressive Disorder, Major
rs4910008	GALNT18	11	37	47	0	T	C	C	T	0.310526	0.6059 // 0.3941 // CEU /// 0.5412 // 0.4588 // CHB /// 0.5618 // 0.4382 // JPT /// 0.2330 // 0.7670 // YRI	Efficacy	3	tocilizumab	Arthritis, Rheumatoid
rs2144300	GALNT2	1	23	71	0	T	C	C	T	0.131579	0.4529 // CEU /// 0.1804 // CHB /// 0.1685 // JPT /// 0.0227 // YRI	Other	3	atenolol	Hypertension
rs3824662	GATA3	4	26	65	0	A	C	C	A	0.178947	0.1353 // CEU /// 0.2526 // CHB /// 0.3315 // JPT /// 0.0455 // YRI	Efficacy	3	asparaginase,cyclophosphamide,cytarabine,daunorubicin,dexamethasone,doxorubicin,leucovorin,mercaptopurine,methotrexate,pegaspargase,prednisone,thioguanine,vincristine
rs10423928	GIPR	4	37	54	0	A	T	T	A	0.236842	0.1765 // 0.8235 // CEU /// 0.1907 // 0.8093 // CHB /// 0.2416 // 0.7584 // JPT /// 0.1193 // 0.8807 // YRI	Toxicity/ADR	3	olanzapine	Schizophrenia
rs6065	GP1BA	4	18	73	0	T	C	C	T	0.136842	0.0412 // 0.9588 // CEU /// 0.0567 // 0.9433 // CHB /// 0.1236 // 0.8764 // JPT /// 0.2443 // 0.7557 // YRI	Efficacy	2B	aspirin
rs1613662	GP6	59	34	2	0	A	G	G	A	0.8	0.8000 // 0.2000 // CEU /// 0.9897 // 0.0103 // CHB /// 0.9944 // 0.0056 // JPT /// 0.7614 // 0.2386 // YRI	Efficacy	3	aspirin	Coronary Artery Disease
rs3758785	GPR83	66	25	4	0	A	G	A	G	0.173684	0.7118 // 0.2882 // CEU /// 0.7887 // 0.2113 // CHB /// 0.7416 // 0.2584 // JPT /// 0.9545 // 0.0455 // YRI	Efficacy	3	hydrochlorothiazide	Essential hypertension
rs451774	GPX5	19	49	27	0	A	G	A	G	0.542105	0.3118 // CEU /// 0.4794 // CHB /// 0.4551 // JPT /// 0.2500 // YRI	Efficacy	3	carboplatin,cisplatin,gemcitabine	Carcinoma, Non-Small-Cell Lung
rs2832407	GRIK1	52	37	6	0	A	C	C	A	0.742105	0.3706 // 0.6294 // CEU /// 0.5258 // 0.4742 // CHB /// 0.7022 // 0.2978 // JPT /// 0.9261 // 0.0739 // YRI	Efficacy,Metabolism/PK	3	topiramate	Alcohol-Related Disorders
rs1954787	GRIK4	48	37	10	0	T	C	T	C	0.3	0.4588 // CEU /// 0.2474 // CHB /// 0.0730 // JPT /// 0.0795 // YRI	Efficacy	2B	antidepressants	Depression,Depressive Disorder,Depressive Disorder, Major
rs1138272	GSTP1	0	9	86	0	T	C	C	T	0.0473684	0.0941 // CEU /// 0.0000 // CHB /// 0.0000 // JPT /// 0.0000 // YRI		3	thiotepa	Neoplasms
rs1695	GSTP1	53	38	4	0	A	G	A	G	0.242105	0.4059 // CEU /// 0.2010 // CHB /// 0.1124 // JPT /// 0.3807 // YRI	Toxicity/ADR	2A	Platinum compounds	Neoplasms
rs2232228	HAS3	93	0	0	2	A	G	A	G	0.0105263	0.6235 // 0.3765 // CEU /// 0.4639 // 0.5361 // CHB /// 0.5337 // 0.4663 // JPT /// 0.9375 // 0.0625 // YRI	Toxicity/ADR	2B	anthracyclines and related substances	Cardiomyopathies
rs2523864	HCG22	22	51	22	0	T	C	C	T	0.5	0.4412 // CEU /// 0.3918 // CHB /// 0.4101 // JPT /// 0.4091 // YRI	Toxicity/ADR	3	triamcinolone	Retinal Diseases
rs1741981	HDAC1	8	43	44	0	T	C	T	C	0.689474	0.3235 // CEU /// 0.4897 // CHB /// 0.4663 // JPT /// 0.1420 // YRI	Efficacy	3	corticosteroids	Asthma
rs2071303	HFE	21	52	21	1	T	C	T	C	0.5	0.6529 // 0.3471 // CEU /// 0.3557 // 0.6443 // CHB /// 0.2416 // 0.7584 // JPT /// 0.6307 // 0.3693 // YRI	Efficacy	3	adalimumab	Crohn Disease
rs12191877	HLA-C	6	31	58	0	T	C	C	T	0.226316	0.1353 // CEU /// 0.1134 // CHB /// 0.0169 // JPT /// 0.0170 // YRI	Efficacy	3	Tumor necrosis factor alpha (TNF-alpha) inhibitors	Psoriasis
rs9461684	HLA-C	0	12	83	0	T	C	C	T	0.0631579	0.1000 // CEU /// 0.0722 // CHB /// 0.0169 // JPT /// 0.2614 // YRI	Toxicity/ADR	3	nevirapine	HIV,HIV Infections
rs3077	HLA-DPA1	51	36	8	0	A	G	A	G	0.273684	0.1824 // CEU /// 0.3763 // CHB /// 0.4045 // JPT /// 0.2784 // YRI	Efficacy	3	peginterferon alfa-2b	Hepatitis B, Chronic
rs1042151	HLA-DPB1	62	27	5	1	A	G	A	G	0.196809	0.1471 // CEU /// 0.0773 // CHB /// 0.1854 // JPT /// 0.4545 // YRI	Toxicity/ADR	3	aspirin	aspirin-induced asthma,Asthma
rs3097671	HLA-DPB1	4	29	62	0	C	G	G	C	0.194737	0.1235 // CEU /// 0.0928 // CHB /// 0.1910 // JPT /// 0.0114 // YRI	Toxicity/ADR	3	aspirin	aspirin-induced asthma
rs3129294	HLA-DPB2	18	54	23	0	A	C	A	C	0.526316	0.3471 // CEU /// 0.2680 // CHB /// 0.2360 // JPT /// 0.1705 // YRI	Toxicity/ADR	3	aspirin	aspirin-induced asthma,Asthma
rs9272105	HLA-DQA1	62	32	1	0	A	G	G	A	0.821053	0.4235 // CEU /// 0.4794 // CHB /// 0.4101 // JPT /// 0.4375 // YRI	Efficacy	3	interferon beta-1a,interferon beta-1b
rs1264457	HLA-E	18	46	31	0	A	G	G	A	0.431579	0.3941 // CEU /// 0.4227 // CHB /// 0.3034 // JPT /// 0.3409 // YRI	Efficacy	3	adalimumab,certolizumab pegol,etanercept,glucocorticoids,infliximab,methotrexate	Arthritis, Rheumatoid
rs1063320	HLA-G	39	37	19	0	C	G	C	G	0.394737	0.4353 // CEU /// 0.3351 // CHB /// 0.2528 // JPT /// 0.3523 // YRI	Efficacy	3	hmg coa reductase inhibitors	Asthma
rs17671591	HMGCR	10	47	38	0	T	C	C	T	0.352632	0.3765 // 0.6235 // CEU /// 0.3247 // 0.6753 // CHB /// 0.3876 // 0.6124 // JPT /// 0.3636 // 0.6364 // YRI	Efficacy	3	atorvastatin	Hypercholesterolemia
rs3846662	HMGCR	8	35	52	0	A	G	A	G	0.731579	0.5412 // 0.4588 // CEU /// 0.4691 // 0.5309 // CHB /// 0.4719 // 0.5281 // JPT /// 0.0284 // 0.9716 // YRI	Other	4	simvastatin	Cardiovascular Diseases
rs17238540	HMGCR	58	34	2	1	T	G	T	G	0.202128	0.9824 // 0.0176 // CEU /// 1.0000 // 0.0000 // CHB /// 1.0000 // 0.0000 // JPT /// 0.8920 // 0.1080 // YRI	Efficacy	3	pravastatin
rs12654264	HMGCR	43	45	6	1	A	T	A	T	0.303191	0.5765 // 0.4235 // CEU /// 0.4691 // 0.5309 // CHB /// 0.4719 // 0.5281 // JPT /// 0.6989 // 0.3011 // YRI	Other	3	hmg coa reductase inhibitors	Colonic Neoplasms
rs17583889	HNMT	1	10	84	0	A	C	C	A	0.0631579	0.1647 // 0.8353 // CEU /// 0.1134 // 0.8866 // CHB /// 0.0843 // 0.9157 // JPT /// 0.0227 // 0.9773 // YRI	Toxicity/ADR	3	anthracyclines and related substances	Neoplasms
rs2227956	HSPA1L	60	33	2	0	A	G	G	A	0.805263	0.2235 // CEU /// 0.1753 // CHB /// 0.0730 // JPT /// 0.0000 // YRI	Toxicity/ADR	3	carbamazepine	Epilepsy
rs430397	HSPA5	3	27	65	0	T	C	C	T	0.315789	0.0765 // 0.9235 // CEU /// 0.1546 // 0.8454 // CHB /// 0.1011 // 0.8989 // JPT /// 0.2386 // 0.7614 // YRI	Efficacy	3	Platinum compounds	Carcinoma, Non-Small-Cell Lung
rs518147	HTR2C	42	21	32	0	C	G	G	C	0.552632	0.3750 // 0.6250 // CEU /// 0.1321 // 0.8679 // CHB /// 0.1667 // 0.8333 // JPT /// 0.3333 // 0.6667 // YRI	Toxicity/ADR	3	antipsychotics,clozapine,olanzapine	Schizophrenia,Weight gain
rs1062613	HTR3A	7	48	40	0	T	C	T	C	0.673684	0.1824 // CEU /// 0.0722 // CHB /// 0.1292 // JPT /// 0.4659 // YRI	Efficacy	3	clozapine	Schizophrenia
rs8099917	IFNL3	72	20	3	0	T	G	T	G	0.136842	0.1471 // CEU /// 0.0619 // CHB /// 0.0899 // JPT /// 0.0227 // YRI	Efficacy	1B	peginterferon alfa-2a,peginterferon alfa-2b,ribavirin,telaprevir	Hepatitis C, Chronic
rs12980275	IFNL3	42	39	14	0	A	G	A	G	0.352632	0.2588 // CEU /// 0.0619 // CHB /// 0.1124 // JPT /// 0.4375 // YRI	Efficacy	3	peginterferon alfa-2a,peginterferon alfa-2b,ribavirin	Hepatitis C, Chronic
rs12979860	IFNL3,IFNL4	25	41	29	0	T	C	C	T	0.478947	0.2529 // CEU /// 0.0773 // CHB /// 0.1067 // JPT /// 0.3352 // YRI	Efficacy	1A	peginterferon alfa-2a,peginterferon alfa-2b,ribavirin,telaprevir	Hepatitis C, Chronic
rs1470579	IGF2BP2	17	31	43	4	A	C	A	C	0.642857	0.3059 // CEU /// 0.2887 // CHB /// 0.3539 // JPT /// 0.1477 // YRI	Efficacy	3	repaglinide	Diabetes Mellitus, Type 2
rs4402960	IGF2BP2	18	46	31	0	T	G	G	T	0.431579	0.3059 // CEU /// 0.2680 // CHB /// 0.3258 // JPT /// 0.4716 // YRI	Efficacy	3	repaglinide	Diabetes Mellitus, Type 2
rs1800871	IL10	8	34	53	0	A	G	A	G	0.736842	0.1941 // 0.8059 // CEU /// 0.7320 // 0.2680 // CHB /// 0.6236 // 0.3764 // JPT /// 0.4830 // 0.5170 // YRI	Dosage,Efficacy	3	tacrolimus	Kidney Transplantation
rs3213094	IL12B	10	45	40	0	T	C	C	T	0.342105	0.1824 // 0.8176 // CEU /// 0.4433 // 0.5567 // CHB /// 0.5337 // 0.4663 // JPT /// 0.3409 // 0.6591 // YRI	Efficacy	3	ustekinumab	Psoriasis
rs2546890	IL12B	16	48	31	0	A	G	A	G	0.578947	0.4294 // CEU /// 0.4742 // CHB /// 0.4551 // JPT /// 0.3068 // YRI	Efficacy	3	Tumor necrosis factor alpha (TNF-alpha) inhibitors	Psoriasis
rs1295686	IL13	21	46	28	0	T	C	T	C	0.536842	0.2235 // 0.7765 // CEU /// 0.3196 // 0.6804 // CHB /// 0.3034 // 0.6966 // JPT /// 0.7159 // 0.2841 // YRI	Efficacy	3	Hepatitis vaccines
rs11209026	IL23R	0	3	92	0	A	G	G	A	0.0157895	0.0588 // CEU /// 0.0000 // CHB /// 0.0000 // JPT /// 0.0057 // YRI	Toxicity/ADR	3	Tumor necrosis factor alpha (TNF-alpha) inhibitors	Psoriasis
rs2239347	IL4R	52	37	6	0	A	C	A	C	0.257895	0.5353 // 0.4647 // CEU /// 0.5670 // 0.4330 // CHB /// 0.4944 // 0.5056 // JPT /// 0.6023 // 0.3977 // YRI	Efficacy	3	pitrakinra	Asthma
rs41412545	INSR	0	8	87	0	A	C	C	A	0.0421053	0.0412 // 0.9588 // CEU /// 0.0052 // 0.9948 // CHB /// 0.0000 // 1.0000 // JPT /// 0.0909 // 0.9091 // YRI	Toxicity/ADR	3	cyclophosphamide,epirubicin,fluorouracil	Breast Neoplasms,Neutropenia
rs5918	ITGB3	59	30	6	0	T	C	T	C	0.221053	0.1176 // CEU /// 0.0103 // CHB /// 0.0112 // JPT /// 0.1307 // YRI	Efficacy	3	aspirin	Acute coronary syndrome,Coronary Artery Disease
rs2535629	ITIH3	15	52	28	0	A	G	G	A	0.431579	0.2529 // CEU /// 0.4794 // CHB /// 0.4607 // JPT /// 0.2159 // YRI	Efficacy	3	clozapine	Schizophrenia
rs7270101	ITPA	71	23	0	1	A	C	A	C	0.12234	0.1353 // CEU /// 0.0000 // CHB /// 0.0000 // JPT /// 0.1136 // YRI	Toxicity/ADR	2B	azathioprine	Inflammatory Bowel Diseases,Precursor Cell Lymphoblastic Leukemia-Lymphoma
rs1805128	KCNE1	0	0	94	1	T	C	C	T	0	0.0059 // 0.9941 // CEU /// 0.0000 // 1.0000 // CHB /// 0.0056 // 0.9944 // JPT /// 0.0000 // 1.0000 // YRI	Toxicity/ADR	3	amiodarone,Antibiotics,antipsychotics,diuretics,quinidine,sotalol
rs1137617	KCNH2	4	27	63	1	A	G	A	G	0.81383	0.4176 // 0.5824 // CEU /// 0.1392 // 0.8608 // CHB /// 0.0899 // 0.9101 // JPT /// 0.0682 // 0.9318 // YRI	Efficacy	3	calcium channel blockers,nitrendipine	Essential hypertension
rs7661530	KCNIP4	0	19	76	0	T	C	T	C	0.9	0.3706 // CEU /// 0.4330 // CHB /// 0.3876 // JPT /// 0.0625 // YRI	Toxicity/ADR	3	Ace Inhibitors, Plain
rs1495509	KCNIP4	60	34	1	0	T	C	T	C	0.189474	0.3353 // CEU /// 0.4381 // CHB /// 0.3876 // JPT /// 0.0795 // YRI	Toxicity/ADR	3	Ace Inhibitors, Plain
rs11600347	KCNJ1	3	25	67	0	A	C	C	A	0.163158	0.0941 // 0.9059 // CEU /// 0.0670 // 0.9330 // CHB /// 0.0562 // 0.9438 // JPT /// 0.0000 // 1.0000 // YRI	Toxicity/ADR	3	hydrochlorothiazide	Hypertension
rs5219	KCNJ11	0	10	85	0	T	C	T	C	0.947368	0.3647 // 0.6353 // CEU /// 0.3763 // 0.6237 // CHB /// 0.3483 // 0.6517 // JPT /// 0.0000 // 1.0000 // YRI	Efficacy	2A	glibenclamide,gliclazide,glimepiride,glipizide,gliquidone,sulfonamides, urea derivatives	Diabetes Mellitus
rs2237895	KCNQ1	60	30	5	0	A	C	A	C	0.210526	0.6059 // 0.3941 // CEU /// 0.6546 // 0.3454 // CHB /// 0.6404 // 0.3596 // JPT /// 0.8409 // 0.1591 // YRI	Efficacy	3	repaglinide	Diabetes Mellitus, Type 2
rs2237892	KCNQ1	1	8	86	0	T	C	C	T	0.0526316	0.0824 // 0.9176 // CEU /// 0.3505 // 0.6495 // CHB /// 0.3820 // 0.6180 // JPT /// 0.0966 // 0.9034 // YRI	Efficacy	3	repaglinide	Diabetes Mellitus, Type 2
rs34231037	KDR	92	3	0	0	A	G	A	G	0.0157895	0.9588 // 0.0412 // CEU /// 1.0000 // 0.0000 // CHB /// 1.0000 // 0.0000 // JPT /// 1.0000 // 0.0000 // YRI	Efficacy,Metabolism/PK	3	pazopanib	Kidney Neoplasms
rs710446	KNG1	29	38	28	0	T	C	T	C	0.494737	0.6118 // 0.3882 // CEU /// 0.7216 // 0.2784 // CHB /// 0.7416 // 0.2584 // JPT /// 0.4886 // 0.5114 // YRI	Toxicity/ADR	3	hormonal contraceptives for systemic use
rs1052536	LIG3	3	28	64	0	T	C	C	T	0.178947	0.5000 // CEU /// 0.2887 // CHB /// 0.1966 // JPT /// 0.0795 // YRI	Toxicity/ADR	3	cisplatin,cyclophosphamide	Ovarian Neoplasms
rs2562456	LINC00664	75	19	1	0	T	C	C	T	0.889474	0.2765 // CEU /// 0.2113 // CHB /// 0.3483 // JPT /// 0.1420 // YRI	Efficacy	3	ketorolac
rs1800588	LIPC	29	44	22	0	T	C	C	T	0.536842	0.2118 // CEU /// 0.4072 // CHB /// 0.4831 // JPT /// 0.4773 // YRI	Efficacy	3	fluvastatin,simvastatin
rs6090043	LKAAEAR1,OPRL1	26	45	24	0	T	C	C	T	0.510526	0.4529 // 0.5471 // CEU /// 0.5464 // 0.4536 // CHB /// 0.6011 // 0.3989 // JPT /// 0.4545 // 0.5455 // YRI	Toxicity/ADR	3	opioids	Opioid-Related Disorders
rs2498804	LOC102723342,LOC107987209	11	36	48	0	A	C	C	A	0.305263	0.3588 // CEU /// 0.4021 // CHB /// 0.4438 // JPT /// 0.2386 // YRI	Efficacy	3	carboplatin,cisplatin	Carcinoma, Non-Small-Cell Lung
rs16973225	LOC102724001	84	11	0	0	A	C	A	C	0.0578947	0.0706 // CEU /// 0.1753 // CHB /// 0.1573 // JPT /// 0.0625 // YRI	Other	3	Antiinflammatory agents, non-steroids,aspirin	Colorectal Neoplasms
rs17021408	LOC105372912	85	9	0	1	T	C	T	C	0.0478723	0.0529 // CEU /// 0.0000 // CHB /// 0.0000 // JPT /// 0.0568 // YRI	Toxicity/ADR	3	cyclophosphamide,cytarabine,daunorubicin,dexamethasone,doxorubicin,methotrexate,pegaspargase,prednisone,thioguanine,vincristine	Osteonecrosis,Precursor Cell Lymphoblastic Leukemia-Lymphoma
rs924607	LOC105374608,LOC100996325	3	26	66	0	T	C	C	T	0.168421	0.3824 // CEU /// 0.4072 // CHB /// 0.3202 // JPT /// 0.0966 // YRI	Toxicity/ADR	2B	vincristine	Precursor Cell Lymphoblastic Leukemia-Lymphoma
rs478437	LOC105375551	81	13	1	0	T	C	C	T	0.921053	0.3176 // CEU /// 0.4485 // CHB /// 0.4775 // JPT /// 0.0568 // YRI	Efficacy	4	tamoxifen
rs1364805	LOC105377356	18	49	28	0	T	G	T	G	0.552632	0.3294 // CEU /// 0.2165 // CHB /// 0.2079 // JPT /// 0.3125 // YRI	Efficacy	3	montelukast	Asthma
rs6924995	LOC107986517	53	35	7	0	A	G	A	G	0.257895	0.2412 // CEU /// 0.3196 // CHB /// 0.2022 // JPT /// 0.4091 // YRI	Efficacy	4	simvastatin	Hypercholesterolemia
rs10945919	LOC107986666	39	46	10	0	A	G	A	G	0.347368	0.3118 // CEU /// 0.4227 // CHB /// 0.2921 // JPT /// 0.4716 // YRI	Efficacy	3	Tumor necrosis factor alpha (TNF-alpha) inhibitors	Arthritis, Rheumatoid
rs10455872	LPA	94	0	0	1	A	G	A	G	0	0.9000 // 0.1000 // CEU /// 1.0000 // 0.0000 // CHB /// 1.0000 // 0.0000 // JPT /// 1.0000 // 0.0000 // YRI	Efficacy,Toxicity/ADR	2B	hmg coa reductase inhibitors	Coronary Artery Disease
rs328	LPL	92	3	0	0	C	G	C	G	0.0157895	0.8706 // 0.1294 // CEU /// 0.9072 // 0.0928 // CHB /// 0.8876 // 0.1124 // JPT /// 0.9489 // 0.0511 // YRI	Efficacy	4	pravastatin
rs10509373	LRMDA	61	29	4	1	T	C	T	C	0.196809	0.3824 // CEU /// 0.0309 // CHB /// 0.0225 // JPT /// 0.0000 // YRI	Efficacy	3	tamoxifen	Breast Neoplasms
rs1800629	LTA,TNF	0	5	90	0	A	G	G	A	0.0263158	0.2000 // CEU /// 0.0928 // CHB /// 0.0225 // JPT /// 0.1136 // YRI	Toxicity/ADR	3	carbamazepine	Hypersensitivity
rs11465996	LY96	82	13	0	0	C	G	C	G	0.0684211	0.6706 // 0.3294 // CEU /// 0.7732 // 0.2268 // CHB /// 0.8933 // 0.1067 // JPT /// 0.8636 // 0.1364 // YRI	Efficacy	3	Tumor necrosis factor alpha (TNF-alpha) inhibitors	Psoriasis
rs6028945	MAFB	0	7	88	0	T	G	G	T	0.0368421	0.1647 // CEU /// 0.1082 // CHB /// 0.1573 // JPT /// 0.0795 // YRI	Efficacy	3	Tumor necrosis factor alpha (TNF-alpha) inhibitors	Arthritis, Rheumatoid
rs4720833	MAFK	22	45	28	0	A	G	A	G	0.531579	0.3706 // 0.6294 // CEU /// 0.3247 // 0.6753 // CHB /// 0.2303 // 0.7697 // JPT /// 0.1761 // 0.8239 // YRI	Toxicity/ADR	3	isoniazid	drug-induced liver injury,Toxic liver disease
rs619586	MALAT1	95	0	0	0	A	G	A	G	0	0.0412 // CEU /// 0.1082 // CHB /// 0.0506 // JPT /// 0.0114 // YRI	Efficacy	3	Platinum compounds	Lung Neoplasms
rs17782313	MC4R	67	26	2	0	T	C	T	C	0.157895	0.2529 // CEU /// 0.1856 // CHB /// 0.2753 // JPT /// 0.2841 // YRI	Toxicity/ADR	2B	antipsychotics	Schizophrenia
rs489693	MC4R	3	36	56	0	A	C	C	A	0.221053	0.3294 // CEU /// 0.2113 // CHB /// 0.2978 // JPT /// 0.4886 // YRI	Toxicity/ADR	2B	amisulpride,aripiprazole,clozapine,haloperidol,olanzapine,paliperidone,quetiapine,risperidone,ziprasidone	Autism Spectrum Disorder,schizoaffective disorder,Schizophrenia
rs1160351	MDGA2	58	32	5	0	A	C	A	C	0.221053	0.4118 // CEU /// 0.3402 // CHB /// 0.3652 // JPT /// 0.0682 // YRI	Toxicity/ADR	3	fluvoxamine,milnacipran,paroxetine	Depressive Disorder, Major
rs3828913	MICB	0	0	95	0	A	C	C	A	0	0.0000 // CEU /// 0.1392 // CHB /// 0.1124 // JPT /// 0.0000 // YRI	Efficacy	3	peginterferon alfa-2a,peginterferon alfa-2b,ribavirin	Hepatitis C, Chronic
rs7046653	MOB3B	32	39	24	0	A	G	A	G	0.457895	0.3235 // 0.6765 // CEU /// 0.3763 // 0.6237 // CHB /// 0.2472 // 0.7528 // JPT /// 0.5852 // 0.4148 // YRI	Efficacy	3	Tumor necrosis factor alpha (TNF-alpha) inhibitors	Arthritis, Rheumatoid
rs2814707	MOB3B	4	31	60	0	T	C	C	T	0.205263	0.2941 // 0.7059 // CEU /// 0.0464 // 0.9536 // CHB /// 0.0730 // 0.9270 // JPT /// 0.1761 // 0.8239 // YRI	Efficacy	3	Tumor necrosis factor alpha (TNF-alpha) inhibitors	Arthritis, Rheumatoid
rs267606617	MT-RNR1	95	0	0	0	A	G	A	G	0		Toxicity/ADR	1B	amikacin,aminoglycoside antibacterials,gentamicin,kanamycin,neomycin,streptomycin,tobramycin	Ototoxicity
rs267606618	MT-RNR1	95	0	0	0	T	C	T	C	0		Toxicity/ADR	2B	amikacin,aminoglycoside antibacterials,gentamicin,kanamycin,neomycin,streptomycin,tobramycin	Ototoxicity
rs1801394	MTRR	33	54	8	0	A	G	A	G	0.368421	0.4294 // 0.5706 // CEU /// 0.7577 // 0.2423 // CHB /// 0.6854 // 0.3146 // JPT /// 0.7443 // 0.2557 // YRI	Toxicity/ADR	2B	methotrexate	Precursor Cell Lymphoblastic Leukemia-Lymphoma
rs3219484	MUTYH	0	0	94	1	T	C	C	T	0	0.0706 // CEU /// 0.0000 // CHB /// 0.0000 // JPT /// 0.0000 // YRI	Toxicity/ADR	3	cisplatin,cyclophosphamide	Ovarian Neoplasms
rs6853	MYD88	43	38	14	0	A	G	A	G	0.347368	0.1000 // CEU /// 0.0361 // CHB /// 0.0000 // JPT /// 0.3182 // YRI	Toxicity/ADR	3	fentanyl
rs13253389	NAT1	38	41	16	0	A	G	A	G	0.384211	0.2882 // 0.7118 // CEU /// 0.6134 // 0.3866 // CHB /// 0.5730 // 0.4270 // JPT /// 0.7784 // 0.2216 // YRI	Metabolism/PK	3	cotinine
rs1799931	NAT2	0	4	91	0	A	G	G	A	0.0421053	0.0059 // 0.9941 // CEU /// 0.1804 // 0.8196 // CHB /// 0.1011 // 0.8989 // JPT /// 0.0341 // 0.9659 // YRI	Toxicity/ADR	3	docetaxel,thalidomide	Prostatic Neoplasms
rs1208	NAT2	14	53	28	0	A	G	G	A	0.426316	0.6000 // 0.4000 // CEU /// 0.9794 // 0.0206 // CHB /// 0.9775 // 0.0225 // JPT /// 0.6364 // 0.3636 // YRI	Toxicity/ADR	3	isoniazid,phenytoin	Drug interaction with drug,Drug Toxicity
rs1799930	NAT2	9	52	34	0	A	G	G	A	0.368421	0.2941 // 0.7059 // CEU /// 0.1907 // 0.8093 // CHB /// 0.2416 // 0.7584 // JPT /// 0.2273 // 0.7727 // YRI	Toxicity/ADR,Metabolism/PK	2A	ethambutol,isoniazid,pyrazinamide,rifampin	Tuberculosis
rs1801280	NAT2	29	50	16	0	T	C	T	C	0.431579	0.5765 // 0.4235 // CEU /// 0.9794 // 0.0206 // CHB /// 0.9775 // 0.0225 // JPT /// 0.7614 // 0.2386 // YRI	Toxicity/ADR	3	cisplatin,cyclophosphamide	Ovarian Neoplasms
rs1041983	NAT2	12	51	32	0	T	C	C	T	0.394737	0.3000 // 0.7000 // CEU /// 0.3763 // 0.6237 // CHB /// 0.3427 // 0.6573 // JPT /// 0.5057 // 0.4943 // YRI	Toxicity/ADR	2A	ethambutol,isoniazid,pyrazinamide,rifampin	Tuberculosis
rs1799929	NAT2	16	48	31	0	T	C	C	T	0.421053	0.4118 // 0.5882 // CEU /// 0.0206 // 0.9794 // CHB /// 0.0225 // 0.9775 // JPT /// 0.1705 // 0.8295 // YRI	Toxicity/ADR	3	Drugs For Treatment Of Tuberculosis	Tuberculosis
rs1804645	NCOA1	0	0	95	0	T	C	C	T	0	0.0235 // 0.9765 // CEU /// 0.0000 // 1.0000 // CHB /// 0.0000 // 1.0000 // JPT /// 0.0000 // 1.0000 // YRI	Toxicity/ADR	3	tamoxifen	Breast Neoplasms
rs2288344	NEDD4	27	45	23	0	T	G	T	G	0.478947	0.7059 // 0.2941 // CEU /// 0.6186 // 0.3814 // CHB /// 0.5955 // 0.4045 // JPT /// 0.6364 // 0.3636 // YRI	Dosage	3	warfarin
rs4149601	NEDD4L	24	53	18	0	A	G	G	A	0.531579	0.3706 // 0.6294 // CEU /// 0.2062 // 0.7938 // CHB /// 0.1067 // 0.8933 // JPT /// 0.3920 // 0.6080 // YRI	Efficacy	2B	diuretics,hydrochlorothiazide	Hypertension
rs2273359	NELFCD	92	3	0	0	C	G	C	G	0.0157895	0.9706 // 0.0294 // CEU /// 0.9845 // 0.0155 // CHB /// 0.9719 // 0.0281 // JPT /// 0.9830 // 0.0170 // YRI	Efficacy	4	diuretics,hydrochlorothiazide,Thiazides, plain	Hypertension
rs6021191	NFATC2	94	1	0	0	A	T	A	T	0.00526316	0.0000 // CEU /// 0.1289 // CHB /// 0.1124 // JPT /// 0.1591 // YRI	Toxicity/ADR	3	asparaginase	Precursor Cell Lymphoblastic Leukemia-Lymphoma
rs2066844	NOD2	0	0	95	0	T	C	C	T	0	0.0824 // 0.9176 // CEU /// 0.0000 // 1.0000 // CHB /// 0.0000 // 1.0000 // JPT /// 0.0000 // 1.0000 // YRI	Efficacy	3	tacrolimus	Kidney Transplantation
rs10494366	NOS1AP	16	37	42	0	T	G	G	T	0.363158	0.3529 // CEU /// 0.3402 // CHB /// 0.3427 // JPT /// 0.3239 // YRI	Toxicity/ADR	3	verapamil	Acquired Long QT Syndrome (aLQTS)
rs17655652	NPC1L1	81	14	0	0	T	C	T	C	0.0736842	0.7353 // 0.2647 // CEU /// 0.9845 // 0.0155 // CHB /// 0.9888 // 0.0112 // JPT /// 0.9886 // 0.0114 // YRI	Efficacy	3	pravastatin	Diabetes Mellitus,Hypertension,Vascular Diseases
rs3814995	NPHS1	5	33	57	0	T	C	C	T	0.226316	0.3471 // CEU /// 0.3557 // CHB /// 0.4101 // JPT /// 0.0284 // YRI	Efficacy	3	losartan	Hypertension
rs5065	NPPA	23	57	15	0	A	G	A	G	0.457895	0.1588 // CEU /// 0.0000 // CHB /// 0.0112 // JPT /// 0.4318 // YRI	Efficacy	4	amlodipine,chlorthalidone	Cardiovascular Diseases,Coronary Disease,Stroke
rs1800566	NQO1	0	22	73	0	A	G	G	A	0.115789	0.1882 // 0.8118 // CEU /// 0.5052 // 0.4948 // CHB /// 0.3371 // 0.6629 // JPT /// 0.1818 // 0.8182 // YRI	Efficacy	2A	Alkylating Agents,anthracyclines and related substances,fluorouracil,Platinum compounds	Breast Neoplasms,Carcinoma, Non-Small-Cell Lung,Neoplasms,Ovarian Neoplasms,Stomach Neoplasms
rs13250975	NRG1	57	33	2	3	A	G	A	G	0.201087	0.1412 // CEU /// 0.0052 // CHB /// 0.0000 // JPT /// 0.0511 // YRI	Efficacy	3	antipsychotics	Schizophrenia
rs4933824	NRG3	0	12	83	0	T	G	T	G	0.936842	0.0294 // CEU /// 0.0928 // CHB /// 0.1067 // JPT /// 0.4034 // YRI	Toxicity/ADR	3	iloperidone	Acquired Long QT Syndrome (aLQTS)
rs2768759	NTRK1	50	40	5	0	A	C	A	C	0.263158	0.2176 // CEU /// 0.0515 // CHB /// 0.0281 // JPT /// 0.0341 // YRI	Efficacy	3	aspirin
rs2378676	NTRK2	11	45	39	0	A	C	A	C	0.647368	0.5000 // 0.5000 // CEU /// 0.7938 // 0.2062 // CHB /// 0.8258 // 0.1742 // JPT /// 0.5568 // 0.4432 // YRI	Dosage	3	methadone	Heroin Dependence,Opioid-Related Disorders
rs2289658	NTRK2	92	3	0	0	T	C	T	C	0.0157895	0.9824 // 0.0176 // CEU /// 0.8814 // 0.1186 // CHB /// 0.8371 // 0.1629 // JPT /// 0.9489 // 0.0511 // YRI	Dosage	3	methadone	Heroin Dependence,Opioid-Related Disorders
rs7142881	NUBPL	8	43	44	0	A	G	G	A	0.310526	0.5529 // 0.4471 // CEU /// 0.5412 // 0.4588 // CHB /// 0.5899 // 0.4101 // JPT /// 0.1250 // 0.8750 // YRI	Toxicity/ADR	3	iloperidone	Acquired Long QT Syndrome (aLQTS)
rs678849	OPRD1	19	49	27	0	T	C	C	T	0.457895	0.5824 // 0.4176 // CEU /// 0.7113 // 0.2887 // CHB /// 0.5562 // 0.4438 // JPT /// 0.1818 // 0.8182 // YRI	Efficacy	2B	buprenorphine	Opioid-Related Disorders
rs6090041	OPRL1,RGS19	18	44	33	0	A	G	G	A	0.421053	0.6882 // 0.3118 // CEU /// 0.9021 // 0.0979 // CHB /// 0.9270 // 0.0730 // JPT /// 0.3750 // 0.6250 // YRI	Toxicity/ADR	3	opioids	Opioid-Related Disorders
rs9479757	OPRM1	0	7	88	0	A	G	G	A	0.0368421	0.0765 // 0.9235 // CEU /// 0.0619 // 0.9381 // CHB /// 0.0225 // 0.9775 // JPT /// 0.0966 // 0.9034 // YRI	Other	3	opioids	Opioid-Related Disorders
rs1799971	OPRM1	76	19	0	0	A	G	A	G	0.1	0.8353 // 0.1647 // CEU /// 0.6701 // 0.3299 // CHB /// 0.5000 // 0.5000 // JPT /// 1.0000 // 0.0000 // YRI	Efficacy	2B	naloxone
rs10485058	OPRM1	82	13	0	0	A	G	A	G	0.0684211	0.8412 // 0.1588 // CEU /// 0.9536 // 0.0464 // CHB /// 0.9775 // 0.0225 // JPT /// 0.9545 // 0.0455 // YRI	Efficacy	3	methadone	Opioid-Related Disorders
rs6785930	P2RY12	2	20	73	0	A	G	G	A	0.126316	0.3235 // 0.6765 // CEU /// 0.2320 // 0.7680 // CHB /// 0.2640 // 0.7360 // JPT /// 0.1534 // 0.8466 // YRI	Efficacy,Toxicity/ADR	3	clopidogrel
rs114202595	PAX4	0	0	95	0	A	G	G	A	0	0.0000 // 1.0000 // CEU /// 0.0000 // 1.0000 // CHB /// 0.0169 // 0.9831 // JPT /// 0.0000 // 1.0000 // YRI	Efficacy	3	repaglinide	Diabetes Mellitus
rs12566888	PEAR1	30	48	17	0	T	G	G	T	0.821053	0.0529 // 0.9471 // CEU /// 0.4072 // 0.5928 // CHB /// 0.4775 // 0.5225 // JPT /// 0.5739 // 0.4261 // YRI	Efficacy	4	ticagrelor
rs9389568	PERP	93	1	0	1	T	C	T	C	0.00531915	0.9176 // 0.0824 // CEU /// 0.9845 // 0.0155 // CHB /// 1.0000 // 0.0000 // JPT /// 1.0000 // 0.0000 // YRI	Toxicity/ADR	3	cyclophosphamide,epirubicin,fluorouracil	Breast Neoplasms,Neutropenia
rs738409	PNPLA3	73	22	0	0	C	G	C	G	0.115789	0.7765 // 0.2235 // CEU /// 0.6134 // 0.3866 // CHB /// 0.5787 // 0.4213 // JPT /// 0.8977 // 0.1023 // YRI	Toxicity/ADR	2B	asparaginase,cyclophosphamide,daunorubicin,prednisolone,vincristine	Precursor Cell Lymphoblastic Leukemia-Lymphoma
rs2562519	POLR3G	54	36	5	0	T	C	C	T	0.757895	0.2000 // CEU /// 0.3041 // CHB /// 0.3371 // JPT /// 0.4545 // YRI	Toxicity/ADR	3	nevirapine	HIV
rs854555	PON1	15	41	39	0	A	C	A	C	0.626316	0.3765 // 0.6235 // CEU /// 0.5464 // 0.4536 // CHB /// 0.6348 // 0.3652 // JPT /// 0.7727 // 0.2273 // YRI	Efficacy	3	Tumor necrosis factor alpha (TNF-alpha) inhibitors
rs3130501	POU5F1	0	19	76	0	A	G	A	G	0.9	0.2353 // 0.7647 // CEU /// 0.3351 // 0.6649 // CHB /// 0.4494 // 0.5506 // JPT /// 0.1420 // 0.8580 // YRI	Toxicity/ADR	3	allopurinol	Epidermal Necrolysis, Toxic,severe cutaneous adverse reactions,Stevens-Johnson Syndrome
rs3130931	POU5F1	1	34	60	0	T	C	T	C	0.810526	0.3176 // 0.6824 // CEU /// 0.3557 // 0.6443 // CHB /// 0.4607 // 0.5393 // JPT /// 0.1420 // 0.8580 // YRI	Toxicity/ADR	3	allopurinol	Epidermal Necrolysis, Toxic,severe cutaneous adverse reactions,Stevens-Johnson Syndrome
rs4823613	PPARA	52	34	6	3	A	G	A	G	0.25	0.7588 // 0.2412 // CEU /// 0.8093 // 0.1907 // CHB /// 0.8652 // 0.1348 // JPT /// 0.5852 // 0.4148 // YRI	Efficacy	3	simvastatin
rs2016520	PPARD	38	49	8	0	T	C	C	T	0.657895	0.7824 // 0.2176 // CEU /// 0.7165 // 0.2835 // CHB /// 0.7978 // 0.2022 // JPT /// 0.6932 // 0.3068 // YRI	Efficacy	3	docetaxel,thalidomide	Prostatic Neoplasms
rs1801282	PPARG	84	11	0	0	C	G	C	G	0.0578947	0.9059 // 0.0941 // CEU /// 0.9485 // 0.0515 // CHB /// 0.9663 // 0.0337 // JPT /// 1.0000 // 0.0000 // YRI	Toxicity/ADR	3	olanzapine	Schizophrenia
rs340874	PROX1	82	12	1	0	T	C	T	C	0.0736842	0.4647 // CEU /// 0.3454 // CHB /// 0.3764 // JPT /// 0.0795 // YRI	Toxicity/ADR	3	atenolol	Hypertension
rs9263726	PSORS1C1	1	11	83	0	A	G	G	A	0.0684211	0.1471 // 0.8529 // CEU /// 0.0876 // 0.9124 // CHB /// 0.0169 // 0.9831 // JPT /// 0.1477 // 0.8523 // YRI	Toxicity/ADR	3	allopurinol	drug reaction with eosinophilia and systemic symptoms,Stevens-Johnson Syndrome
rs2233945	PSORS1C1	1	11	83	0	A	C	C	A	0.0684211	0.1765 // 0.8235 // CEU /// 0.0876 // 0.9124 // CHB /// 0.0169 // 0.9831 // JPT /// 0.1420 // 0.8580 // YRI	Efficacy	3	etanercept	Arthritis, Rheumatoid
rs3131003	PSORS1C1	33	39	23	0	A	G	G	A	0.552632	0.3882 // 0.6118 // CEU /// 0.6289 // 0.3711 // CHB /// 0.5506 // 0.4494 // JPT /// 0.7045 // 0.2955 // YRI	Toxicity/ADR	3	allopurinol	severe cutaneous adverse reactions
rs3815087	PSORS1C1	22	40	33	0	A	G	G	A	0.442105	0.1706 // 0.8294 // CEU /// 0.3660 // 0.6340 // CHB /// 0.2528 // 0.7472 // JPT /// 0.3239 // 0.6761 // YRI	Toxicity/ADR	4	allopurinol	Epidermal Necrolysis, Toxic,severe cutaneous adverse reactions,Stevens-Johnson Syndrome
rs3094188	PSORS1C3	32	51	12	0	A	C	C	A	0.605263	0.2882 // CEU /// 0.2680 // CHB /// 0.2584 // JPT /// 0.2955 // YRI	Toxicity/ADR	3	allopurinol	Epidermal Necrolysis, Toxic,severe cutaneous adverse reactions,Stevens-Johnson Syndrome
rs1126510	PTGIR	56	27	11	1	A	G	A	G	0.260638	0.6588 // 0.3412 // CEU /// 0.8763 // 0.1237 // CHB /// 0.9831 // 0.0169 // JPT /// 0.7614 // 0.2386 // YRI	Toxicity/ADR	3	aspirin	Asthma
rs10306114	PTGS1	74	19	1	1	A	G	A	G	0.111702	0.0882 // CEU /// 0.0000 // CHB /// 0.0000 // JPT /// 0.1136 // YRI	Efficacy	2B	aspirin	Coronary Artery Disease,Myocardial Infarction
rs6506569	PTPRM	28	50	17	0	T	C	T	C	0.442105	0.5706 // 0.4294 // CEU /// 0.4845 // 0.5155 // CHB /// 0.4888 // 0.5112 // JPT /// 0.5568 // 0.4432 // YRI	Efficacy	4	methotrexate	Arthritis, Rheumatoid
rs1000940	RABEP1	42	38	15	0	A	G	A	G	0.357895	0.7412 // 0.2588 // CEU /// 0.4381 // 0.5619 // CHB /// 0.3820 // 0.6180 // JPT /// 0.7955 // 0.2045 // YRI	Other	3	amisulpride,aripiprazole,clozapine,lithium,mirtazapine,olanzapine,paliperidone,quetiapine,risperidone,valproic acid	Bipolar Disorder,Depressive Disorder,Psychotic Disorders,schizoaffective disorder
rs2236947	RASSF1	6	42	47	0	A	C	C	A	0.284211	0.4235 // 0.5765 // CEU /// 0.0567 // 0.9433 // CHB /// 0.2191 // 0.7809 // JPT /// 0.2443 // 0.7557 // YRI	Efficacy	3	cetuximab	Colorectal Neoplasms
rs3218592	REV3L	0	0	95	0	T	C	C	T	0	0.0000 // CEU /// 0.0206 // CHB /// 0.0000 // JPT /// 0.0000 // YRI	Efficacy	4	capecitabine,fluorouracil	Neoplasm Metastasis
rs12948783	RHBDF2	3	30	62	0	A	G	G	A	0.189474	0.1529 // 0.8471 // CEU /// 0.0619 // 0.9381 // CHB /// 0.0843 // 0.9157 // JPT /// 0.2784 // 0.7216 // YRI	Efficacy	3	fentanyl,morphine,opioids,oxycodone	Neoplasms
rs809736	RORA	75	18	2	0	A	G	A	G	0.115789	0.7529 // 0.2471 // CEU /// 0.8402 // 0.1598 // CHB /// 0.7135 // 0.2865 // JPT /// 0.8864 // 0.1136 // YRI	Efficacy	4	citalopram	Depressive Disorder, Major
rs9937	RRM1	54	35	6	0	A	G	A	G	0.247368	0.5118 // 0.4882 // CEU /// 0.6237 // 0.3763 // CHB /// 0.4944 // 0.5056 // JPT /// 0.9261 // 0.0739 // YRI	Efficacy,Toxicity/ADR	3	gemcitabine	Neoplasms
rs2306283	rs2306283	10	45	40	0	A	G	A	G	0.657895	0.5882 // 0.4118 // CEU /// 0.2062 // 0.7938 // CHB /// 0.3371 // 0.6629 // JPT /// 0.1761 // 0.8239 // YRI	SLCO1B1	Other	3	repaglinide
rs62576288	RXRA	3	18	74	0	A	G	G	A	0.126316	0.1176 // CEU /// 0.1186 // CHB /// 0.1517 // JPT /// 0.1761 // YRI	Toxicity/ADR	3	docetaxel	Nasopharyngeal Neoplasms
rs121918596	RYR1	0	0	95	0	-	GAG	GAG	-	0		Toxicity/ADR	1A	desflurane,enflurane,halothane,isoflurane,methoxyflurane,sevoflurane,succinylcholine	Malignant Hyperthermia
rs118192124	RYR1	0	0	95	0	T	C	C	T	0		Toxicity/ADR	1A	desflurane,enflurane,halothane,isoflurane,methoxyflurane,sevoflurane,succinylcholine	Malignant Hyperthermia
rs118192122	RYR1	0	0	95	0	A	G	G	A	0		Toxicity/ADR	1A	desflurane,enflurane,halothane,isoflurane,methoxyflurane,sevoflurane,succinylcholine	Malignant Hyperthermia
rs28933397	RYR1	0	0	95	0	T	C	C	T	0		Toxicity/ADR	1A	desflurane,enflurane,halothane,isoflurane,methoxyflurane,sevoflurane,succinylcholine	Malignant Hyperthermia
rs118192176	RYR1	0	0	95	0	A	G	G	A	0		Toxicity/ADR	1A	desflurane,enflurane,halothane,isoflurane,methoxyflurane,sevoflurane,succinylcholine	Malignant Hyperthermia
rs121918594	RYR1	0	0	95	0	A	G	G	A	0		Toxicity/ADR	1A	desflurane,enflurane,halothane,isoflurane,methoxyflurane,sevoflurane,succinylcholine	Malignant Hyperthermia
rs112563513	RYR1	0	0	95	0	A	G	G	A	0		Toxicity/ADR	1A	desflurane,enflurane,halothane,isoflurane,methoxyflurane,sevoflurane,succinylcholine	Malignant Hyperthermia
rs193922807	RYR1	0	0	95	0	C	G	G	C	0		Toxicity/ADR	1A	desflurane,enflurane,halothane,isoflurane,methoxyflurane,sevoflurane,succinylcholine	Malignant Hyperthermia
rs193922747	RYR1	95	0	0	0	T	C	T	C	0		Toxicity/ADR	1A	desflurane,enflurane,halothane,isoflurane,methoxyflurane,sevoflurane,succinylcholine	Malignant Hyperthermia
rs193922876	RYR1	0	0	95	0	T	C	C	T	0		Toxicity/ADR	1A	desflurane,enflurane,halothane,isoflurane,methoxyflurane,sevoflurane,succinylcholine	Malignant Hyperthermia
rs193922816	RYR1	0	0	95	0	T	C	C	T	0		Toxicity/ADR	1A	desflurane,enflurane,halothane,isoflurane,methoxyflurane,sevoflurane,succinylcholine	Malignant Hyperthermia,Myopathy, Central Core
rs193922802	RYR1	0	0	95	0	A	G	G	A	0		Toxicity/ADR	1A	desflurane,enflurane,halothane,isoflurane,methoxyflurane,sevoflurane,succinylcholine	Malignant Hyperthermia
rs111888148	RYR1	0	0	95	0	A	G	G	A	0		Toxicity/ADR	1A	desflurane,enflurane,halothane,isoflurane,methoxyflurane,sevoflurane,succinylcholine	Malignant Hyperthermia
rs118192172	RYR1	0	0	95	0	T	C	C	T	0		Toxicity/ADR	1A	desflurane,enflurane,halothane,isoflurane,methoxyflurane,sevoflurane,succinylcholine	Malignant Hyperthermia
rs63749869	RYR1	0	0	95	0	A	G	G	A	0		Toxicity/ADR	1A	desflurane,enflurane,halothane,isoflurane,methoxyflurane,sevoflurane,succinylcholine	Malignant Hyperthermia
rs118192116	RYR1	95	0	0	0	C	G	C	G	0		Toxicity/ADR	1A	desflurane,enflurane,halothane,isoflurane,methoxyflurane,sevoflurane,succinylcholine	Malignant Hyperthermia,Myopathy, Central Core
rs118192167	RYR1	95	0	0	0	A	G	A	G	0		Toxicity/ADR	1A	desflurane,enflurane,halothane,isoflurane,methoxyflurane,sevoflurane,succinylcholine	Malignant Hyperthermia,Myopathy, Central Core
rs118192168	RYR1	0	0	95	0	A	G	G	A	0		Toxicity/ADR	1A	desflurane,enflurane,halothane,isoflurane,methoxyflurane,sevoflurane,succinylcholine,volatile anesthetics	Malignant Hyperthermia
rs118192170	RYR1	95	0	0	0	T	C	T	C	0		Toxicity/ADR	1A	desflurane,enflurane,halothane,isoflurane,methoxyflurane,sevoflurane,succinylcholine	Malignant Hyperthermia,Myopathy, Central Core
rs118192161	RYR1	0	0	95	0	T	C	C	T	0		Toxicity/ADR	1A	desflurane,enflurane,halothane,isoflurane,methoxyflurane,sevoflurane,succinylcholine	Malignant Hyperthermia,Myopathy, Central Core
rs121918593	RYR1	0	0	95	0	A	G	G	A	0		Toxicity/ADR	1A	desflurane,enflurane,halothane,isoflurane,methoxyflurane,sevoflurane,succinylcholine	Malignant Hyperthermia
rs193922803	RYR1	0	0	95	0	T	C	C	T	0		Toxicity/ADR	1A	desflurane,enflurane,halothane,isoflurane,methoxyflurane,sevoflurane,succinylcholine	Malignant Hyperthermia
rs121918595	RYR1	0	0	95	0	T	C	C	T	0		Toxicity/ADR	1A	desflurane,enflurane,halothane,isoflurane,methoxyflurane,sevoflurane,succinylcholine	Malignant Hyperthermia
rs118192175	RYR1	0	0	95	0	T	C	C	T	0		Toxicity/ADR	1A	desflurane,enflurane,halothane,isoflurane,methoxyflurane,sevoflurane,succinylcholine	Malignant Hyperthermia
rs2819742	RYR2	3	17	75	0	A	G	A	G	0.878947	0.4353 // CEU /// 0.0515 // CHB /// 0.0506 // JPT /// 0.0000 // YRI	Toxicity/ADR	3	cerivastatin	Rhabdomyolysis
rs2742417	SACM1L	15	51	29	0	T	C	C	T	0.426316	0.4529 // CEU /// 0.2062 // CHB /// 0.2528 // JPT /// 0.4261 // YRI	Toxicity/ADR	3	bupropion	Depressive Disorder, Major
rs10846744	SCARB1	18	45	31	1	C	G	G	C	0.430851	0.1353 // 0.8647 // CEU /// 0.5928 // 0.4072 // CHB /// 0.5843 // 0.4157 // JPT /// 0.7898 // 0.2102 // YRI	Efficacy	3	peginterferon alfa-2a,ribavirin	Hepatitis C, Chronic
rs4238001	SCARB1	0	16	78	1	T	C	C	T	0.0851064	0.0765 // 0.9235 // CEU /// 0.0000 // 1.0000 // CHB /// 0.0000 // 1.0000 // JPT /// 0.0568 // 0.9432 // YRI	Efficacy	3	fenofibrate	Hypertriglyceridemia
rs17183814	SCN2A	0	7	87	1	A	G	G	A	0.037234	0.0647 // 0.9353 // CEU /// 0.1392 // 0.8608 // CHB /// 0.0618 // 0.9382 // JPT /// 0.0227 // 0.9773 // YRI	Efficacy	3	antiepileptics,carbamazepine,phenobarbital,phenytoin,valproic acid	Epilepsy
rs11552708	SENP3	0	2	93	0	A	G	G	A	0.0105263	0.1353 // 0.8647 // CEU /// 0.4175 // 0.5825 // CHB /// 0.3933 // 0.6067 // JPT /// 0.0568 // 0.9432 // YRI	Efficacy	4	methylphenidate	Attention Deficit Disorder with Hyperactivity
rs17091162	SERPINA3	16	34	44	1	A	C	C	A	0.351064	0.2529 // CEU /// 0.1443 // CHB /// 0.1910 // JPT /// 0.2784 // YRI	Efficacy	3	antineoplastic agents	Pancreatic Neoplasms
rs6092	SERPINE1	0	0	95	0	A	G	G	A	0	0.1118 // 0.8882 // CEU /// 0.1134 // 0.8866 // CHB /// 0.0843 // 0.9157 // JPT /// 0.0000 // 1.0000 // YRI	Toxicity/ADR	3	dexamethasone	Precursor Cell Lymphoblastic Leukemia-Lymphoma
rs2227631	SERPINE1	18	40	37	0	A	G	A	G	0.6	0.5588 // 0.4412 // CEU /// 0.3918 // 0.6082 // CHB /// 0.4382 // 0.5618 // JPT /// 0.2386 // 0.7614 // YRI	Efficacy	3	antidepressants,citalopram,fluoxetine	Depressive Disorder, Major
rs11189381	SFRP5	58	32	5	0	T	C	T	C	0.221053	0.9706 // 0.0294 // CEU /// 0.8299 // 0.1701 // CHB /// 0.7022 // 0.2978 // JPT /// 0.9375 // 0.0625 // YRI	Toxicity/ADR	3	Bisphosphonates	Osteonecrosis
rs3888190	SH2B1	1	24	70	0	A	C	C	A	0.136842	0.3882 // 0.6118 // CEU /// 0.1546 // 0.8454 // CHB /// 0.1348 // 0.8652 // JPT /// 0.2045 // 0.7955 // YRI	Toxicity/ADR	3	amisulpride,aripiprazole,clozapine,lithium,mirtazapine,olanzapine,paliperidone,quetiapine,risperidone,valproic acid	Bipolar Disorder,Depressive Disorder,Psychotic Disorders,schizoaffective disorder
rs1979277	SHMT1	7	48	40	0	A	G	G	A	0.326316	0.3059 // 0.6941 // CEU /// 0.0670 // 0.9330 // CHB /// 0.0787 // 0.9213 // JPT /// 0.3807 // 0.6193 // YRI	Toxicity/ADR	3	methotrexate	Precursor Cell Lymphoblastic Leukemia-Lymphoma
rs2257212	SLC15A2	22	48	25	0	T	C	C	T	0.484211	0.4353 // 0.5647 // CEU /// 0.7474 // 0.2526 // CHB /// 0.7584 // 0.2416 // JPT /// 0.5284 // 0.4716 // YRI	Efficacy	3	sorafenib	Carcinoma, Hepatocellular
rs301435	SLC1A1	6	42	46	1	T	C	T	C	0.712766	0.6176 // 0.3824 // CEU /// 0.1753 // 0.8247 // CHB /// 0.0955 // 0.9045 // JPT /// 0.3523 // 0.6477 // YRI	Efficacy	4	Selective serotonin reuptake inhibitors	Obsessive-Compulsive Disorder
rs72552763	SLC22A1	0	16	79	0	-	GAT	GAT	-	0.0842105		Metabolism/PK	3	metformin
rs34130495	SLC22A1	0	1	94	0	A	G	G	A	0.00526316	0.0176 // 0.9824 // CEU /// 0.0000 // 1.0000 // CHB /// 0.0000 // 1.0000 // JPT /// 0.0000 // 1.0000 // YRI	Other	3	tramadol
rs628031	SLC22A1	21	37	37	0	A	G	A	G	0.584211	0.4412 // 0.5588 // CEU /// 0.2165 // 0.7835 // CHB /// 0.1910 // 0.8090 // JPT /// 0.2386 // 0.7614 // YRI	Efficacy	3	metformin	Diabetes Mellitus, Type 2
rs2282143	SLC22A1	0	7	88	0	T	C	C	T	0.0368421	0.0000 // 1.0000 // CEU /// 0.1392 // 0.8608 // CHB /// 0.1573 // 0.8427 // JPT /// 0.0909 // 0.9091 // YRI	Metabolism/PK	3	metformin
rs12210538	SLC22A16	65	25	5	0	A	G	A	G	0.184211	0.7412 // 0.2588 // CEU /// 1.0000 // 0.0000 // CHB /// 1.0000 // 0.0000 // JPT /// 1.0000 // 0.0000 // YRI	Toxicity/ADR	3	cyclophosphamide,doxorubicin	Breast Neoplasms
rs6907567	SLC22A16	49	32	14	0	A	G	A	G	0.315789	0.7941 // 0.2059 // CEU /// 0.5258 // 0.4742 // CHB /// 0.6348 // 0.3652 // JPT /// 0.5795 // 0.4205 // YRI	Efficacy,Toxicity/ADR	3	cyclophosphamide,doxorubicin,fluorouracil	Breast Neoplasms
rs316019	SLC22A2	3	18	74	0	A	C	A	C	0.873684	0.0882 // CEU /// 0.1340 // CHB /// 0.1011 // JPT /// 0.1591 // YRI	Toxicity/ADR	3	cisplatin	Neoplasms
rs2631367	SLC22A5	26	48	21	0	C	G	C	G	0.473684	0.4353 // 0.5647 // CEU /// 0.0103 // 0.9897 // CHB /// 0.0056 // 0.9944 // JPT /// 0.3864 // 0.6136 // YRI	Efficacy	3	imatinib	Gastrointestinal Stromal Tumors
rs11568634	SLC22A6	0	0	95	0	T	C	C	T	0		Other	4	adefovir dipivoxil
rs11568626	SLC22A6	1	4	90	0	T	C	C	T	0.0315789	0.0000 // CEU /// 0.0000 // CHB /// 0.0000 // JPT /// 0.0682 // YRI	Other	4	adefovir dipivoxil,cidofovir,tenofovir
rs2270860	SLC22A7	59	32	4	0	T	C	C	T	0.789474	0.3118 // CEU /// 0.3144 // CHB /// 0.3652 // JPT /// 0.3352 // YRI	Toxicity/ADR	3	capecitabine	Drug Toxicity,Neoplasms
rs4149178	SLC22A7	28	50	17	0	A	G	A	G	0.442105	0.1412 // CEU /// 0.0464 // CHB /// 0.0618 // JPT /// 0.2898 // YRI	Toxicity/ADR	3	capecitabine	Diarrhea,Neoplasms
rs3825876	SLC28A1	16	34	45	0	A	G	G	A	0.347368	0.5000 // 0.5000 // CEU /// 0.1340 // 0.8660 // CHB /// 0.1292 // 0.8708 // JPT /// 0.2102 // 0.7898 // YRI	Toxicity/ADR	3	gemcitabine	Neutropenia,Pancreatic Neoplasms
rs2290271	SLC28A1	45	38	12	0	A	C	A	C	0.326316	0.6118 // 0.3882 // CEU /// 0.5619 // 0.4381 // CHB /// 0.6966 // 0.3034 // JPT /// 0.6136 // 0.3864 // YRI	Toxicity/ADR	3	anthracyclines and related substances
rs760370	SLC29A1	54	34	7	0	A	G	A	G	0.252632	0.6471 // 0.3529 // CEU /// 0.7216 // 0.2784 // CHB /// 0.8146 // 0.1854 // JPT /// 0.7955 // 0.2045 // YRI	Efficacy	3	gemcitabine	Neoplasms
rs17060812	SLC39A14	4	36	55	0	T	C	C	T	0.231579	0.0412 // 0.9588 // CEU /// 0.0670 // 0.9330 // CHB /// 0.0674 // 0.9326 // JPT /// 0.3864 // 0.6136 // YRI	Efficacy	3	nortriptyline	Depression
rs12943590	SLC47A2	7	36	52	0	A	G	G	A	0.263158	0.2824 // CEU /// 0.4433 // CHB /// 0.3876 // JPT /// 0.1420 // YRI	Metabolism/PK	3	metformin
rs4149032	SLCO1B1	18	59	17	1	T	C	C	T	0.505319	0.3412 // 0.6588 // CEU /// 0.6186 // 0.3814 // CHB /// 0.5225 // 0.4775 // JPT /// 0.7216 // 0.2784 // YRI	Metabolism/PK	3	rifampin	Tuberculosis
rs10841753	SLCO1B1	75	19	1	0	T	C	T	C	0.105263	0.7588 // 0.2412 // CEU /// 0.7165 // 0.2835 // CHB /// 0.7135 // 0.2865 // JPT /// 0.8807 // 0.1193 // YRI	Metabolism/PK	3	methotrexate	Precursor Cell Lymphoblastic Leukemia-Lymphoma
rs11045879	SLCO1B1	61	32	2	0	T	C	T	C	0.189474	0.8471 // 0.1529 // CEU /// 0.5309 // 0.4691 // CHB /// 0.6180 // 0.3820 // JPT /// 0.8239 // 0.1761 // YRI	Toxicity/ADR	2A	methotrexate	Precursor Cell Lymphoblastic Leukemia-Lymphoma
rs4149081	SLCO1B1	2	32	61	0	A	G	G	A	0.189474	0.1529 // 0.8471 // CEU /// 0.4691 // 0.5309 // CHB /// 0.3820 // 0.6180 // JPT /// 0.1761 // 0.8239 // YRI	Toxicity/ADR	3	methotrexate	Precursor Cell Lymphoblastic Leukemia-Lymphoma
rs4363657	SLCO1B1	60	33	2	0	T	C	T	C	0.194737	0.8471 // 0.1529 // CEU /// 0.5309 // 0.4691 // CHB /// 0.6180 // 0.3820 // JPT /// 0.8409 // 0.1591 // YRI	Toxicity/ADR	3	simvastatin	Muscular Diseases
rs11045819	SLCO1B1	0	3	92	0	A	C	C	A	0.0157895	0.2176 // 0.7824 // CEU /// 0.0052 // 0.9948 // CHB /// 0.0000 // 1.0000 // JPT /// 0.0625 // 0.9375 // YRI	Efficacy	3	fluvastatin	Hypercholesterolemia
rs4149056	SLCO1B1	66	27	2	0	T	C	T	C	0.163158	0.8529 // 0.1471 // CEU /// 0.8557 // 0.1443 // CHB /// 0.8820 // 0.1180 // JPT /// 0.9886 // 0.0114 // YRI	Toxicity/ADR	1A	simvastatin	Muscular Diseases,Myopathy, Central Core
rs4149015	SLCO1B1	1	12	82	0	A	G	G	A	0.0736842	0.0353 // CEU /// 0.1340 // CHB /// 0.1124 // JPT /// 0.0000 // YRI	Efficacy	2A	pravastatin
rs7311358	SLCO1B3	65	27	2	1	A	G	A	G	0.164894	0.8765 // 0.1235 // CEU /// 0.9897 // 0.0103 // CHB /// 1.0000 // 0.0000 // JPT /// 0.7443 // 0.2557 // YRI	Other	3	mycophenolate mofetil	Kidney Transplantation
rs4149117	SLCO1B3	13	49	33	0	T	G	T	G	0.605263	0.1118 // 0.8882 // CEU /// 0.2629 // 0.7371 // CHB /// 0.3371 // 0.6629 // JPT /// 0.6307 // 0.3693 // YRI	Toxicity/ADR	3	carboplatin,paclitaxel	Lung Neoplasms
rs3794271	SLCO1C1	20	49	26	0	A	G	G	A	0.468421	0.5706 // 0.4294 // CEU /// 0.7784 // 0.2216 // CHB /// 0.7753 // 0.2247 // JPT /// 0.3295 // 0.6705 // YRI	Efficacy	3	etanercept,infliximab,Tumor necrosis factor alpha (TNF-alpha) inhibitors	Arthritis, Psoriatic,Arthritis, Rheumatoid
rs2306168	SLCO2B1	2	29	63	1	T	C	C	T	0.175532	0.0353 // 0.9647 // CEU /// 0.2268 // 0.7732 // CHB /// 0.3820 // 0.6180 // JPT /// 0.4091 // 0.5909 // YRI	Metabolism/PK	3	fexofenadine
rs60282872	SREBF1	5	43	45	2	-	C	C	-	0.284946	0.6529 // 0.3471 // CEU /// 0.0361 // 0.9639 // CHB /// 0.0787 // 0.9213 // JPT /// 0.1193 // 0.8807 // YRI	Efficacy	3	fluvastatin
rs11868035	SREBF1	13	38	40	4	A	G	G	A	0.351648	0.3118 // 0.6882 // CEU /// 0.8351 // 0.1649 // CHB /// 0.8146 // 0.1854 // JPT /// 0.2386 // 0.7614 // YRI	Toxicity/ADR	3	hmg coa reductase inhibitors	Schizophrenia
rs4796793	STAT3	54	31	10	0	C	G	G	C	0.731579	0.7471 // 0.2529 // CEU /// 0.6753 // 0.3247 // CHB /// 0.6348 // 0.3652 // JPT /// 0.3750 // 0.6250 // YRI	Efficacy	3	interferons	Carcinoma, Renal Cell
rs7574865	STAT4	2	28	65	0	T	G	T	G	0.831579	0.2176 // CEU /// 0.3505 // CHB /// 0.3371 // JPT /// 0.1193 // YRI	Efficacy	3	etanercept	Arthritis, Rheumatoid
rs6749447	STK39	18	46	31	0	T	G	T	G	0.568421	0.3000 // CEU /// 0.2732 // CHB /// 0.3090 // JPT /// 0.4545 // YRI	Efficacy	3	losartan
rs10871454	STX4	18	46	31	0	T	C	C	T	0.431579	0.4294 // 0.5706 // CEU /// 0.9485 // 0.0515 // CHB /// 0.8933 // 0.1067 // JPT /// 0.0284 // 0.9716 // YRI	Dosage	3	warfarin
rs4379368	SUGCT	0	12	83	0	T	C	C	T	0.0631579	0.0882 // 0.9118 // CEU /// 0.5309 // 0.4691 // CHB /// 0.3539 // 0.6461 // JPT /// 0.1193 // 0.8807 // YRI	Toxicity/ADR	3	hormonal contraceptives for systemic use
rs11960832	SV2C	28	48	17	2	T	C	C	T	0.55914	0.2824 // 0.7176 // CEU /// 0.2887 // 0.7113 // CHB /// 0.3652 // 0.6348 // JPT /// 0.7898 // 0.2102 // YRI	Efficacy	3	olanzapine	Schizophrenia
rs4305746	TAAR6	37	44	13	1	A	G	G	A	0.62766	0.5353 // 0.4647 // CEU /// 0.3454 // 0.6546 // CHB /// 0.4101 // 0.5899 // JPT /// 0.5682 // 0.4318 // YRI	Efficacy	3	aripiprazole	Schizophrenia
rs7582141	TANC1	9	41	45	0	T	G	G	T	0.310526	0.0294 // 0.9706 // CEU /// 0.1134 // 0.8866 // CHB /// 0.1966 // 0.8034 // JPT /// 0.3693 // 0.6307 // YRI	Toxicity/ADR	2B	radiotherapy	Prostatic Neoplasms
rs795484	TAOK3	9	38	47	1	T	C	T	C	0.702128	0.2824 // CEU /// 0.2784 // CHB /// 0.4326 // JPT /// 0.2727 // YRI	Dosage,Efficacy	3	morphine	Pain, Postoperative
rs2071888	TAPBP	34	44	17	0	C	G	G	C	0.589474	0.4706 // CEU /// 0.3711 // CHB /// 0.3708 // JPT /// 0.2159 // YRI	Toxicity/ADR	3	aspirin	Asthma
rs846664	TAS2R16	72	21	2	0	A	C	A	C	0.131579	1.0000 // 0.0000 // CEU /// 1.0000 // 0.0000 // CHB /// 1.0000 // 0.0000 // JPT /// 0.5568 // 0.4432 // YRI	Toxicity/ADR	3	ethanol	Alcoholism
rs2305089	TBXT	9	40	46	0	T	C	C	T	0.305263	0.5706 // 0.4294 // CEU /// 0.3196 // 0.6804 // CHB /// 0.2809 // 0.7191 // JPT /// 0.1761 // 0.8239 // YRI	Efficacy	3	flunisolide	Asthma
rs2073724	TCF19	0	5	90	0	T	C	C	T	0.0263158	0.0706 // CEU /// 0.0619 // CHB /// 0.0281 // JPT /// 0.0852 // YRI	Toxicity/ADR	3	nevirapine	HIV
rs7903146	TCF7L2	10	34	51	0	T	C	C	T	0.284211	0.3294 // CEU /// 0.0258 // CHB /// 0.0337 // JPT /// 0.2330 // YRI	Efficacy	2B	sulfonamides, urea derivatives
rs11849538	TCL1A	47	37	11	0	C	G	C	G	0.310526	0.8412 // 0.1588 // CEU /// 0.8041 // 0.1959 // CHB /// 0.8483 // 0.1517 // JPT /// 0.5170 // 0.4830 // YRI	Other	4	estradiol
rs10124893	TEX10	19	48	28	0	A	G	G	A	0.452632	0.3118 // CEU /// 0.0928 // CHB /// 0.0787 // JPT /// 0.3466 // YRI	Efficacy	4	duloxetine	Depressive Disorder, Major
rs1799852	TF	3	21	71	0	T	C	C	T	0.142105	0.0824 // 0.9176 // CEU /// 0.2216 // 0.7784 // CHB /// 0.2191 // 0.7809 // JPT /// 0.0455 // 0.9545 // YRI	Efficacy	4	adalimumab	Crohn Disease
rs1800471	TGFB1	85	8	2	0	C	G	C	G	0.0631579	0.9235 // 0.0765 // CEU /// 1.0000 // 0.0000 // CHB /// 1.0000 // 0.0000 // JPT /// 0.9659 // 0.0341 // YRI	Efficacy	3	rituximab	Arthritis, Rheumatoid
rs1800469	TGFB1	8	37	50	0	A	G	A	G	0.721053	0.3000 // CEU /// 0.4794 // CHB /// 0.4551 // JPT /// 0.2216 // YRI	Toxicity/ADR	3	aspirin
rs1816702	TLR2	12	52	31	0	T	C	T	C	0.6	0.1235 // 0.8765 // CEU /// 0.0103 // 0.9897 // CHB /// 0.0056 // 0.9944 // JPT /// 0.4886 // 0.5114 // YRI	Efficacy	3	Tumor necrosis factor alpha (TNF-alpha) inhibitors	Crohn Disease
rs3775291	TLR3	0	15	80	0	T	C	C	T	0.0789474	0.3647 // 0.6353 // CEU /// 0.2938 // 0.7062 // CHB /// 0.3202 // 0.6798 // JPT /// 0.0114 // 0.9886 // YRI	Efficacy	3	Measles vaccines
rs4986790	TLR4	77	18	0	0	A	G	A	G	0.0947368	0.0471 // CEU /// 0.0000 // CHB /// 0.0000 // JPT /// 0.0341 // YRI	Efficacy	3	pravastatin	Coronary Artery Disease
rs2075685	TMEM167A,XRCC4	30	46	19	0	T	G	G	T	0.557895	0.4647 // CEU /// 0.2165 // CHB /// 0.2247 // JPT /// 0.4432 // YRI	Efficacy	3	fluorouracil,Platinum compounds,radiotherapy	Stomach Neoplasms
rs1799964	TNF	56	34	5	0	T	C	T	C	0.231579	0.2118 // CEU /// 0.2216 // CHB /// 0.1348 // JPT /// 0.1477 // YRI	Efficacy	3	Tumor necrosis factor alpha (TNF-alpha) inhibitors	Spondylitis, Ankylosing
rs610604	TNFAIP3	30	49	16	0	T	G	G	T	0.573684	0.6235 // 0.3765 // CEU /// 0.8763 // 0.1237 // CHB /// 0.9494 // 0.0506 // JPT /// 0.3125 // 0.6875 // YRI	Efficacy	4	ustekinumab	Psoriasis
rs6920220	TNFAIP3	1	7	87	0	A	G	G	A	0.0842105	0.1529 // CEU /// 0.0052 // CHB /// 0.0000 // JPT /// 0.1136 // YRI	Efficacy	3	methotrexate
rs1805034	TNFRSF11A	45	40	10	0	T	C	C	T	0.684211	0.4882 // 0.5118 // CEU /// 0.5876 // 0.4124 // CHB /// 0.6742 // 0.3258 // JPT /// 0.6080 // 0.3920 // YRI	Toxicity/ADR	3	acetaminophen,aspirin,diclofenac,propionic acid derivatives,Pyrazolones
rs4149570	TNFRSF1A	10	39	46	0	A	C	A	C	0.689474	0.3235 // 0.6765 // CEU /// 0.4588 // 0.5412 // CHB /// 0.3483 // 0.6517 // JPT /// 0.0455 // 0.9545 // YRI	Efficacy	3	Tumor necrosis factor alpha (TNF-alpha) inhibitors	Crohn Disease,Inflammatory Bowel Diseases
rs1042522	TP53	19	40	36	0	C	G	G	C	0.410526	0.7529 // 0.2471 // CEU /// 0.5567 // 0.4433 // CHB /// 0.6742 // 0.3258 // JPT /// 0.3409 // 0.6591 // YRI	Efficacy,Toxicity/ADR	2B	antineoplastic agents	Neoplasms
rs1800532	TPH1	3	27	65	0	T	G	G	T	0.173684	0.4412 // 0.5588 // CEU /// 0.4330 // 0.5670 // CHB /// 0.5225 // 0.4775 // JPT /// 0.1534 // 0.8466 // YRI	Efficacy	3	lithium	Bipolar Disorder
rs1800460	TPMT	0	0	95	0	T	C	C	T	0	0.0294 // 0.9706 // CEU /// 0.0000 // 1.0000 // CHB /// 0.0000 // 1.0000 // JPT /// 0.0000 // 1.0000 // YRI	Toxicity/ADR	3	cisplatin	Neoplasms
rs1142345	TPMT	93	2	0	0	T	C	T	C	0.0105263	0.9706 // 0.0294 // CEU /// 0.9948 // 0.0052 // CHB /// 0.9775 // 0.0225 // JPT /// 0.9375 // 0.0625 // YRI	Efficacy	3	cisplatin,cyclophosphamide	Ovarian Neoplasms
rs3761847	TRAF1	16	41	38	0	A	G	G	A	0.384211	0.4471 // CEU /// 0.4639 // CHB /// 0.4438 // JPT /// 0.3920 // YRI	Efficacy	3	adalimumab,etanercept,infliximab,Tumor necrosis factor alpha (TNF-alpha) inhibitors	Arthritis, Rheumatoid
rs7862221	TSC1	77	16	2	0	T	C	T	C	0.105263	0.8529 // 0.1471 // CEU /// 0.9330 // 0.0670 // CHB /// 0.9551 // 0.0449 // JPT /// 0.7330 // 0.2670 // YRI	Toxicity/ADR	3	aspirin	aspirin-induced asthma,Asthma
rs11479	TYMP	0	5	89	1	A	G	G	A	0.0265957	0.1059 // 0.8941 // CEU /// 0.2216 // 0.7784 // CHB /// 0.2360 // 0.7640 // JPT /// 0.0511 // 0.9489 // YRI	Toxicity/ADR	3	capecitabine,fluorouracil	Neoplasms
rs2853741	TYMS	11	40	44	0	T	C	T	C	0.673684	0.2588 // 0.7412 // CEU /// 0.5464 // 0.4536 // CHB /// 0.5056 // 0.4944 // JPT /// 0.4205 // 0.5795 // YRI	Toxicity/ADR	3	capecitabine	Diarrhea,Neoplasms
rs10929303	UGT1A	3	23	69	0	T	C	T	C	0.847368	0.2118 // 0.7882 // CEU /// 0.1186 // 0.8814 // CHB /// 0.1461 // 0.8539 // JPT /// 0.4545 // 0.5455 // YRI	Toxicity/ADR	3	acetaminophen	Liver Failure, Acute
rs1042640	UGT1A	72	21	2	0	C	G	G	C	0.868421	0.8059 // 0.1941 // CEU /// 0.8763 // 0.1237 // CHB /// 0.8539 // 0.1461 // JPT /// 0.8068 // 0.1932 // YRI	Toxicity/ADR	3	acetaminophen	Liver Failure, Acute
rs8330	UGT1A	70	22	3	0	C	G	G	C	0.852632	0.7765 // 0.2235 // CEU /// 0.8763 // 0.1237 // CHB /// 0.8539 // 0.1461 // JPT /// 0.5455 // 0.4545 // YRI	Other	4	acetaminophen
rs4148323	UGT1A1	0	0	95	0	A	G	G	A	0	0.0000 // 1.0000 // CEU /// 0.2216 // 0.7784 // CHB /// 0.1292 // 0.8708 // JPT /// 0.0000 // 1.0000 // YRI	Other	2A	SN-38	Neoplasms
rs4124874	UGT1A1	6	33	56	0	T	G	T	G	0.763158	0.5824 // 0.4176 // CEU /// 0.7165 // 0.2835 // CHB /// 0.6854 // 0.3146 // JPT /// 0.0909 // 0.9091 // YRI	Toxicity/ADR	3	irinotecan	Lymphoma,Neoplasms
rs887829	UGT1A1	17	41	37	0	T	C	C	T	0.394737	0.3000 // 0.7000 // CEU /// 0.1082 // 0.8918 // CHB /// 0.1798 // 0.8202 // JPT /// 0.5284 // 0.4716 // YRI	Other	1A	atazanavir	HIV
rs10929302	UGT1A1	16	41	38	0	A	G	G	A	0.384211	0.2882 // 0.7118 // CEU /// 0.1082 // 0.8918 // CHB /// 0.1798 // 0.8202 // JPT /// 0.3693 // 0.6307 // YRI		3	irinotecan
rs4148324	UGT1A1,UGT1A10,UGT1A3,UGT1A4,UGT1A5,UGT1A6,UGT1A7,UGT1A8,UGT1A9	34	42	19	0	T	G	T	G	0.421053	0.7000 // 0.3000 // CEU /// 0.8918 // 0.1082 // CHB /// 0.8202 // 0.1798 // JPT /// 0.4716 // 0.5284 // YRI	Metabolism/PK	3	methotrexate	Osteosarcoma
rs28898617	UGT1A10,UGT1A3,UGT1A4,UGT1A5,UGT1A6,UGT1A7,UGT1A8,UGT1A9	95	0	0	0	A	G	A	G	0	1.0000 // 0.0000 // CEU /// 0.9330 // 0.0670 // CHB /// 0.9494 // 0.0506 // JPT /// 1.0000 // 0.0000 // YRI	Metabolism/PK	3	valproic acid	Epilepsy
rs2070959	UGT1A10,UGT1A6,UGT1A7,UGT1A8,UGT1A9	36	41	18	0	A	G	A	G	0.405263	0.6882 // 0.3118 // CEU /// 0.7371 // 0.2629 // CHB /// 0.8034 // 0.1966 // JPT /// 0.7443 // 0.2557 // YRI	Dosage	3	valproic acid	Epilepsy
rs6755571	UGT1A4	3	20	72	0	A	C	C	A	0.136842	0.0529 // 0.9471 // CEU /// 0.0000 // 1.0000 // CHB /// 0.0000 // 1.0000 // JPT /// 0.0000 // 1.0000 // YRI	Other	3	ABT-751	Neoplasms
rs1105879	UGT1A6	34	41	20	0	A	C	A	C	0.426316	0.6647 // 0.3353 // CEU /// 0.7320 // 0.2680 // CHB /// 0.7978 // 0.2022 // JPT /// 0.6875 // 0.3125 // YRI	Dosage	3	valproic acid	Epilepsy
rs17863783	UGT1A6	0	4	91	0	T	G	G	T	0.0421053	0.0235 // 0.9765 // CEU /// 0.0052 // 0.9948 // CHB /// 0.0056 // 0.9944 // JPT /// 0.1364 // 0.8636 // YRI	Toxicity/ADR	3	anthracyclines and related substances	Neoplasms
rs7586110	UGT1A7	22	46	27	0	T	G	T	G	0.526316	0.3647 // CEU /// 0.2629 // CHB /// 0.1966 // JPT /// 0.2557 // YRI	Toxicity/ADR	3	atazanavir,ritonavir	HIV,Hyperbilirubinemia
rs72551344	UGT1A9	95	0	0	0	T	G	T	G	0		Metabolism/PK	4	SN-38
rs72551330	UGT1A9	95	0	0	0	T	C	T	C	0	0.0176 // CEU /// 0.0000 // CHB /// 0.0000 // JPT /// 0.0000 // YRI	Toxicity/ADR	3	mycophenolate mofetil	Kidney Transplantation
rs58597806	UGT1A9	0	0	95	0	A	G	G	A	0	0.0000 // CEU /// 0.0000 // CHB /// 0.0056 // JPT /// 0.0000 // YRI	Toxicity/ADR	4	propofol
rs11249454	UGT2A1	80	15	0	0	T	C	T	C	0.0789474	0.8647 // 0.1353 // CEU /// 0.6753 // 0.3247 // CHB /// 0.7303 // 0.2697 // JPT /// 0.9489 // 0.0511 // YRI	Toxicity/ADR	3	imatinib	Gastrointestinal Stromal Tumors
rs61750900	UGT2B10	0	27	68	0	T	G	G	T	0.142105	0.1059 // 0.8941 // CEU /// 0.0000 // 1.0000 // CHB /// 0.0000 // 1.0000 // JPT /// 0.0170 // 0.9830 // YRI	Metabolism/PK	2B	nicotine
rs1902023	UGT2B15	7	34	54	0	A	C	A	C	0.747368	0.5353 // 0.4647 // CEU /// 0.4175 // 0.5825 // CHB /// 0.4326 // 0.5674 // JPT /// 0.4432 // 0.5568 // YRI	Other	2B	lorazepam,oxazepam
rs7439366	UGT2B7	16	53	26	0	T	C	T	C	0.552632	0.5824 // 0.4176 // CEU /// 0.4381 // 0.5619 // CHB /// 0.4326 // 0.5674 // JPT /// 0.3068 // 0.6932 // YRI	Dosage	3	codeine
rs61361928	UGT2B7	95	0	0	0	T	C	T	C	0	1.0000 // 0.0000 // CEU /// 1.0000 // 0.0000 // CHB /// 1.0000 // 0.0000 // JPT /// 1.0000 // 0.0000 // YRI	Metabolism/PK	3	ticagrelor	Acute coronary syndrome
rs28365062	UGT2B7	91	4	0	0	A	G	A	G	0.0210526	0.8471 // 0.1529 // CEU /// 0.9639 // 0.0361 // CHB /// 0.8989 // 0.1011 // JPT /// 0.8068 // 0.1932 // YRI	Other	3	zidovudine
rs4587017	UGT2B7	3	34	58	0	T	G	T	G	0.789474	0.4588 // CEU /// 0.3093 // CHB /// 0.2978 // JPT /// 0.0909 // YRI	Efficacy	3	fentanyl	Pain, Postoperative
rs7662029	UGT2B7	15	54	26	0	A	G	A	G	0.557895	0.4765 // CEU /// 0.3093 // CHB /// 0.2978 // JPT /// 0.1932 // YRI	Efficacy,Toxicity/ADR	3	methadone	Opioid-Related Disorders
rs7668258	UGT2B7	16	52	26	1	T	C	T	C	0.553191	0.4765 // CEU /// 0.3093 // CHB /// 0.2978 // JPT /// 0.1932 // YRI	Efficacy,Toxicity/ADR	3	methadone	Opioid-Related Disorders
rs2500535	UST	0	7	88	0	A	G	A	G	0.963158	0.0353 // CEU /// 0.2629 // CHB /// 0.2303 // JPT /// 0.0511 // YRI	Efficacy	3	nortriptyline	Depressive Disorder, Major
rs11168292	VDR	43	47	4	1	C	G	C	G	0.292553	0.7412 // 0.2588 // CEU /// 0.9897 // 0.0103 // CHB /// 0.9944 // 0.0056 // JPT /// 0.9091 // 0.0909 // YRI	Dosage	3	warfarin
rs4516035	VDR	39	47	9	0	T	C	T	C	0.342105	0.3529 // CEU /// 0.0155 // CHB /// 0.0056 // JPT /// 0.0057 // YRI	Metabolism/PK	4	midazolam
rs3025000	VEGFA	0	12	83	0	T	C	C	T	0.0631579	0.3000 // 0.7000 // CEU /// 0.4485 // 0.5515 // CHB /// 0.4045 // 0.5955 // JPT /// 0.0114 // 0.9886 // YRI	Efficacy	3	bevacizumab,ranibizumab	Macular Degeneration
rs11150606	VKORC1	95	0	0	0	T	C	T	C	0	0.9588 // 0.0412 // CEU /// 0.1804 // 0.8196 // CHB /// 0.2584 // 0.7416 // JPT /// 1.0000 // 0.0000 // YRI		3	warfarin
rs8050894	VKORC1	29	47	19	0	C	G	C	G	0.447368	0.5588 // 0.4412 // CEU /// 0.0464 // 0.9536 // CHB /// 0.1067 // 0.8933 // JPT /// 0.7727 // 0.2273 // YRI	Dosage	2A	warfarin
rs17708472	VKORC1	0	27	68	0	A	G	G	A	0.142105	0.2529 // 0.7471 // CEU /// 0.0000 // 1.0000 // CHB /// 0.0000 // 1.0000 // JPT /// 0.0227 // 0.9773 // YRI	Dosage	2A	warfarin
rs2359612	VKORC1	18	46	31	0	A	G	A	G	0.568421	0.4353 // 0.5647 // CEU /// 0.9536 // 0.0464 // CHB /// 0.8933 // 0.1067 // JPT /// 0.1705 // 0.8295 // YRI	Dosage	2A	warfarin
rs2884737	VKORC1	35	42	17	1	A	C	A	C	0.404255	0.7235 // 0.2765 // CEU /// 0.9897 // 0.0103 // CHB /// 1.0000 // 0.0000 // JPT /// 1.0000 // 0.0000 // YRI	Dosage	2A	warfarin
rs9934438	VKORC1	18	46	31	0	A	G	G	A	0.431579	0.4353 // 0.5647 // CEU /// 0.9536 // 0.0464 // CHB /// 0.8933 // 0.1067 // JPT /// 0.0284 // 0.9716 // YRI	Dosage	1B	warfarin	Arteriosclerosis,Heart Diseases,Hemorrhage,Intracranial Hemorrhages,Myocardial Infarction,Peripheral Vascular Diseases,Pulmonary Embolism,Stroke,Thromboembolism,venous thromboembolism,Venous Thrombosis
rs104894539	VKORC1	0	0	95	0	A	C	C	A	0	0.0000 // 1.0000 // CEU /// 0.0000 // 1.0000 // CHB /// 0.0000 // 1.0000 // JPT /// 0.0000 // 1.0000 // YRI	Dosage	4	warfarin
rs61742245	VKORC1	0	16	79	0	A	C	C	A	0.0842105	0.0000 // 1.0000 // CEU /// 0.0000 // 1.0000 // CHB /// 0.0000 // 1.0000 // JPT /// 0.0000 // 1.0000 // YRI	Dosage	2A	warfarin
rs104894541	VKORC1	95	0	0	0	T	C	T	C	0	0.0000 // 1.0000 // CEU /// 0.0000 // 1.0000 // CHB /// 0.0000 // 1.0000 // JPT /// 0.0000 // 1.0000 // YRI	Dosage	4	warfarin
rs104894542	VKORC1	95	0	0	0	A	C	A	C	0	0.0000 // 1.0000 // CEU /// 0.0000 // 1.0000 // CHB /// 0.0000 // 1.0000 // JPT /// 0.0000 // 1.0000 // YRI	Dosage	4	warfarin
rs7294	VKORC1	9	42	44	0	T	C	C	T	0.315789	0.3059 // 0.6941 // CEU /// 0.0464 // 0.9536 // CHB /// 0.1067 // 0.8933 // JPT /// 0.5057 // 0.4943 // YRI	Dosage	1B	warfarin
rs1800975	XPA	15	45	35	0	T	C	T	C	0.605263	0.3353 // CEU /// 0.4948 // CHB /// 0.4775 // JPT /// 0.2273 // YRI	Efficacy	3	Platinum compounds	Carcinoma, Non-Small-Cell Lung
rs2228001	XPC	44	37	14	0	T	G	G	T	0.657895	0.5941 // 0.4059 // CEU /// 0.6031 // 0.3969 // CHB /// 0.6742 // 0.3258 // JPT /// 0.7216 // 0.2784 // YRI	Toxicity/ADR	1B	cisplatin	Neoplasms,Osteosarcoma,Testicular Neoplasms,Urinary Bladder Neoplasms
rs7297610	YEATS4	5	41	49	0	T	C	C	T	0.268421	0.1000 // CEU /// 0.0052 // CHB /// 0.0000 // JPT /// 0.3807 // YRI	Efficacy	2B	hydrochlorothiazide	Essential hypertension,Hypertension
rs3130100	ZBTB22	22	43	30	0	T	C	T	C	0.542105	0.4588 // CEU /// 0.3505 // CHB /// 0.3539 // JPT /// 0.4205 // YRI	Toxicity/ADR	3	aspirin	aspirin-induced asthma,Asthma
rs10420097	ZNF211	72	21	0	2	A	G	A	G	0.112903	0.9882 // 0.0118 // CEU /// 0.8505 // 0.1495 // CHB /// 0.8933 // 0.1067 // JPT /// 0.9489 // 0.0511 // YRI	Efficacy	4	methylphenidate	Attention Deficit Disorder with Hyperactivity
rs9824595	ZNF385D	62	28	4	1	T	G	G	T	0.808511	0.2294 // CEU /// 0.0773 // CHB /// 0.0787 // JPT /// 0.4375 // YRI	Efficacy	4	duloxetine	Depressive Disorder, Major
rs10494227	ZNF697	89	6	0	0	A	G	A	G	0.0315789	0.8118 // 0.1882 // CEU /// 1.0000 // 0.0000 // CHB /// 1.0000 // 0.0000 // JPT /// 0.9943 // 0.0057 // YRI	Efficacy	3	interferon beta-1a,interferon beta-1b	Multiple Sclerosis
rs1344706	ZNF804A	59	34	2	0	A	C	A	C	0.2	0.6235 // 0.3765 // CEU /// 0.5206 // 0.4794 // CHB /// 0.3764 // 0.6236 // JPT /// 0.9886 // 0.0114 // YRI	Efficacy	3	antipsychotics	Schizophrenia
rs9304742	ZNF816	16	57	22	0	T	C	T	C	0.531579	0.3000 // CEU /// 0.3144 // CHB /// 0.3202 // JPT /// 0.3409 // YRI	Efficacy	3	Tumor necrosis factor alpha (TNF-alpha) inhibitors	Psoriasis
rs1495741		65	27	3	0	A	G	G	A	0.826316	0.7235 // 0.2765 // CEU /// 0.3969 // 0.6031 // CHB /// 0.3820 // 0.6180 // JPT /// 0.5284 // 0.4716 // YRI	Toxicity/ADR	3	Drugs For Treatment Of Tuberculosis,isoniazid	Tuberculosis
rs34548976		9	41	45	0	T	C	C	T	0.310526	0.2588 // 0.7412 // CEU /// 0.0876 // 0.9124 // CHB /// 0.1180 // 0.8820 // JPT /// 0.5795 // 0.4205 // YRI	Efficacy	3	adrenergics, inhalants	Asthma
rs7912580		0	1	94	0	A	G	G	A	0.00526316	0.1118 // 0.8882 // CEU /// 0.0515 // 0.9485 // CHB /// 0.0562 // 0.9438 // JPT /// 0.0000 // 1.0000 // YRI	Efficacy	4	olanzapine,quetiapine,risperidone,ziprasidone	Schizophrenia
rs12118636		1	20	74	0	A	G	G	A	0.115789	0.1000 // CEU /// 0.0000 // CHB /// 0.0000 // JPT /// 0.1136 // YRI	Efficacy	3	carboplatin,cisplatin,gemcitabine	Carcinoma, Non-Small-Cell Lung
rs1901440		16	45	34	0	A	C	C	A	0.405263	0.2941 // CEU /// 0.2165 // CHB /// 0.1910 // JPT /// 0.2955 // YRI	Toxicity/ADR	4	gemcitabine	Neoplasms
rs12777823		4	39	52	0	A	G	G	A	0.247368	0.1529 // CEU /// 0.3196 // CHB /// 0.3202 // JPT /// 0.3011 // YRI	Dosage	1A	warfarin
rs247616		8	29	58	0	T	C	C	T	0.236842	0.3294 // CEU /// 0.1753 // CHB /// 0.1742 // JPT /// 0.2330 // YRI	Efficacy	3	hmg coa reductase inhibitors
rs7624766		17	51	27	0	A	G	A	G	0.552632	0.3588 // CEU /// 0.4021 // CHB /// 0.3146 // JPT /// 0.1307 // YRI	Efficacy	4	methotrexate	Arthritis, Rheumatoid
rs17661089		83	11	1	0	A	G	A	G	0.0684211	0.0941 // CEU /// 0.0155 // CHB /// 0.0225 // JPT /// 0.0000 // YRI	Efficacy	3	carboplatin,cisplatin,docetaxel,paclitaxel
rs12054895		6	27	62	0	T	G	G	T	0.205263	0.3882 // CEU /// 0.3557 // CHB /// 0.3258 // JPT /// 0.0284 // YRI	Efficacy	3	citalopram,escitalopram	Depressive Disorder, Major
rs2960436		37	39	18	1	A	G	G	A	0.601064	0.4118 // CEU /// 0.2320 // CHB /// 0.2921 // JPT /// 0.3580 // YRI	Efficacy	3	fluorouracil	Stomach Neoplasms
rs11065987		90	4	0	1	A	G	A	G	0.0212766	0.3706 // CEU /// 0.0103 // CHB /// 0.0000 // JPT /// 0.0000 // YRI	Efficacy	3	hydrochlorothiazide	Hypertension
rs13432159		90	5	0	0	T	G	T	G	0.0263158	0.0706 // CEU /// 0.0515 // CHB /// 0.0112 // JPT /// 0.1364 // YRI	Toxicity/ADR	3	sertraline	Depressive Disorder, Major
rs4273729		23	42	30	0	C	G	C	G	0.536842	0.3882 // CEU /// 0.3196 // CHB /// 0.3483 // JPT /// 0.4716 // YRI	Efficacy	3	peginterferon alfa-2a,peginterferon alfa-2b,ribavirin	Hepatitis C, Chronic
rs2647087		43	38	14	0	A	C	A	C	0.347368	0.2235 // CEU /// 0.4124 // CHB /// 0.3876 // JPT /// 0.3352 // YRI	Toxicity/ADR	3	azathioprine,mercaptopurine	Drug Toxicity,Inflammatory Bowel Diseases,Pancreatitis
rs10811661		65	28	2	0	T	C	T	C	0.168421	0.1824 // CEU /// 0.4175 // CHB /// 0.4607 // JPT /// 0.0284 // YRI	Efficacy	3	troglitazone	Diabetes Mellitus, Type 2
rs6966038		49	36	10	0	A	G	A	G	0.294737	0.1824 // CEU /// 0.0412 // CHB /// 0.0674 // JPT /// 0.3977 // YRI	Efficacy	4	citalopram	Depressive Disorder, Major
rs12143842		5	22	68	0	T	C	C	T	0.168421	0.1765 // CEU /// 0.3402 // CHB /// 0.3315 // JPT /// 0.1761 // YRI	Efficacy	4	amlodipine,chlorthalidone,lisinopril
rs2952768		50	41	4	0	T	C	T	C	0.257895	0.3706 // CEU /// 0.4639 // CHB /// 0.3371 // JPT /// 0.2045 // YRI	Dosage	2B	buprenorphine,fentanyl,meperidine,morphine,opioids,pentazocine
rs6127921		55	33	7	0	A	C	A	C	0.247368	0.1235 // CEU /// 0.4330 // CHB /// 0.4944 // JPT /// 0.2273 // YRI	Efficacy	4	citalopram	Depressive Disorder, Major
rs518350		12	37	46	0	T	C	C	T	0.321053	0.1353 // CEU /// 0.0722 // CHB /// 0.0225 // JPT /// 0.3636 // YRI	Efficacy	3	salbutamol	Asthma
rs16965962		1	15	79	0	A	C	C	A	0.0894737	0.0000 // CEU /// 0.0000 // CHB /// 0.0000 // JPT /// 0.1932 // YRI	Toxicity/ADR	3	citalopram	Depressive Disorder, Major
rs11252394		0	0	95	0	A	G	G	A	0	0.0588 // CEU /// 0.0000 // CHB /// 0.0000 // JPT /// 0.0000 // YRI	Efficacy	3	salbutamol	Asthma
rs2965667		0	11	83	1	A	T	A	T	0.941489	0.0176 // CEU /// 0.0825 // CHB /// 0.0955 // JPT /// 0.0398 // YRI	Other	3	Antiinflammatory agents, non-steroids,aspirin	Colorectal Neoplasms
rs4267385		39	41	14	1	T	C	C	T	0.632979	0.4588 // CEU /// 0.2577 // CHB /// 0.2303 // JPT /// 0.1875 // YRI	Toxicity/ADR	3	Ace Inhibitors, Plain	Cough
rs9936750		86	8	1	0	T	C	T	C	0.0526316	0.2353 // CEU /// 0.1804 // CHB /// 0.2191 // JPT /// 0.0170 // YRI	Toxicity/ADR	3	capecitabine	Neoplasms
rs1719247		29	49	17	0	T	C	C	T	0.563158	0.2118 // CEU /// 0.1546 // CHB /// 0.1124 // JPT /// 0.1761 // YRI	Toxicity/ADR	2B	hmg coa reductase inhibitors,simvastatin
rs2844665		10	54	31	0	T	C	T	C	0.610526	0.3765 // CEU /// 0.4330 // CHB /// 0.4045 // JPT /// 0.3295 // YRI	Toxicity/ADR	3	allopurinol	Epidermal Necrolysis, Toxic,severe cutaneous adverse reactions,Stevens-Johnson Syndrome
rs7186128		32	41	20	2	A	G	G	A	0.564516	0.3059 // CEU /// 0.1856 // CHB /// 0.2135 // JPT /// 0.2955 // YRI	Efficacy	3	cisplatin,irinotecan
rs10514475		0	28	67	0	A	G	G	A	0.147368	0.0529 // CEU /// 0.0052 // CHB /// 0.0000 // JPT /// 0.1932 // YRI	Efficacy	3	Selective serotonin reuptake inhibitors	Depression
rs879207		49	41	5	0	A	G	A	G	0.268421	0.3529 // CEU /// 0.2732 // CHB /// 0.2584 // JPT /// 0.3409 // YRI	Toxicity/ADR	3	carboplatin,docetaxel,paclitaxel	Ovarian Neoplasms
rs7405404		5	35	54	1	T	C	T	C	0.760638	0.2353 // CEU /// 0.0928 // CHB /// 0.1180 // JPT /// 0.1761 // YRI	Efficacy	3	lithium	Bipolar Disorder
